# Supplementary material for: A 3D printable alloy designed for extreme environments
Source: Nature. 2023 Apr 19;617(7961):513–8. doi: 10.1038/s41586-023-05893-0 (PMC10191839; doi:10.1038/s41586-023-05893-0)
Supplement: Supplementary file 3 — Source Data Fig. 1 [file 41586_2023_5893_MOESM3_ESM.xlsx]

## Sheet: Sheet1
Cr	Co	Ni
0	0.53	0.47
0.1336	0.441864	0.424536
0.18	0.41	0.41
0.296	0.296	0.408
0.333333	0.258333	0.408333
0.415	0.17	0.415
0.458333	0.140292	0.401375
0.5	0.138	0.362
0.576	0.212	0.212
0.632	0.368	0
Atomic fraction
border(A1,A3)

## Sheet: Sheet2
Cr	Co	Ni
0.528	0.472	0
0.508	0.246	0.246
0.5	0.195	0.305
0.485	0.03	0.485
0.48	0	0.52
Atomic fraction
border(A2)
