# Supplementary material for: A 3D printable alloy designed for extreme environments
Source: Nature. 2023 Apr 19;617(7961):513–8. doi: 10.1038/s41586-023-05893-0 (PMC10191839; doi:10.1038/s41586-023-05893-0)
Supplement: Supplementary file 4 — Source Data Fig. 2 [file 41586_2023_5893_MOESM4_ESM.xlsx]

## Sheet: 2005_175kx_566nm_EDS2-LS1
	Distance (nm)		Al (At.%)		B (At.%)		C (At.%)		Co (At.%)		Cr (At.%)		Nb (At.%)		Ni (At.%)		O (At.%)		Ti (At.%)		W+Y (At.%)		Y (At.%)
	0		0.836284		0		2.46161		29.6237		32.9547		0.413319		29.5037		1.41688		0.702518		1.60082		0.48649
	0.552477		0.853256		0		2.41191		29.5116		32.913		0.4285		29.5157		1.55486		0.712382		1.63113		0.467614
	1.10495		0.856026		0		2.37434		29.4036		32.8417		0.46155		29.5906		1.66927		0.700176		1.651		0.45168
	1.65743		0.851074		0		2.35854		29.3399		32.8015		0.491037		29.6993		1.69083		0.68241		1.64564		0.439731
	2.20991		0.841262		0		2.39572		29.3878		32.7811		0.494416		29.7132		1.64877		0.675439		1.63315		0.429199
	2.76238		0.833601		0		2.4574		29.5264		32.7932		0.475171		29.6269		1.55446		0.680022		1.6331		0.419727
	3.31486		0.829678		0		2.48346		29.673		32.8451		0.455734		29.5608		1.40681		0.692886		1.64013		0.412384
	3.86734		0.822019		0		2.51298		29.7534		32.8641		0.444132		29.5349		1.2975		0.709437		1.64451		0.417053
	4.41981		0.814169		0		2.57805		29.752		32.7891		0.433663		29.5174		1.32227		0.71609		1.6479		0.42936
	4.97229		0.820787		0		2.61809		29.7214		32.691		0.424685		29.5277		1.40168		0.711061		1.65174		0.431868
	5.52477		0.83415		0		2.604		29.7022		32.6728		0.427054		29.5441		1.42101		0.709376		1.65631		0.428972
	6.07724		0.831397		0		2.57746		29.7014		32.7139		0.438065		29.5478		1.38496		0.719164		1.65368		0.432191
	6.62972		0.824411		0		2.56665		29.7239		32.7192		0.445503		29.5617		1.35417		0.73078		1.63614		0.437489
	7.1822		0.842876		0		2.56332		29.7529		32.6656		0.448309		29.5836		1.36191		0.729678		1.61248		0.439341
	7.73467		0.874839		0		2.57441		29.755		32.5911		0.451839		29.5851		1.42724		0.713945		1.58894		0.437543
	8.28715		0.8819		0		2.61296		29.7572		32.5429		0.457566		29.5493		1.50908		0.693926		1.56765		0.427574
	8.83962		0.857017		0		2.66412		29.7912		32.5623		0.457337		29.4683		1.54495		0.680859		1.56275		0.411185
	9.3921		0.830418		0		2.67798		29.7957		32.6533		0.433731		29.3963		1.55573		0.677539		1.57733		0.401973
	9.94458		0.820047		0		2.61153		29.7563		32.7501		0.388104		29.431		1.5641		0.680724		1.59294		0.405141
	10.4971		0.815557		0		2.50645		29.7704		32.7436		0.353464		29.5558		1.54931		0.689761		1.598		0.417549
	11.0495		0.814312		0		2.44625		29.8272		32.6469		0.353048		29.6446		1.53058		0.704363		1.59538		0.437358
	11.602		0.819669		0		2.4607		29.8255		32.6025		0.380406		29.6126		1.53765		0.71509		1.59319		0.452719
	12.1545		0.822818		0		2.51637		29.7977		32.6419		0.416748		29.456		1.58734		0.71018		1.6006		0.450411
	12.707		0.820947		0		2.53649		29.861		32.6791		0.436999		29.2623		1.65138		0.699285		1.62114		0.431312
	13.2594		0.817988		0		2.48954		29.9741		32.7207		0.434063		29.2054		1.611		0.700178		1.64284		0.404189
	13.8119		0.811827		0		2.45672		29.9866		32.7825		0.429225		29.3157		1.47573		0.705759		1.6528		0.383155
	14.3644		0.799868		0		2.49426		29.9185		32.7739		0.429909		29.4426		1.40236		0.707744		1.64912		0.38181
	14.9169		0.786467		0		2.52334		29.858		32.6888		0.425123		29.5078		1.47811		0.709094		1.63014		0.393164
	15.4693		0.77669		0		2.49075		29.8015		32.6389		0.421027		29.5551		1.60718		0.701436		1.6025		0.404888
	16.0218		0.773826		0		2.45608		29.7647		32.6235		0.431855		29.6245		1.64031		0.681846		1.58803		0.415336
	16.5743		0.788229		0		2.44689		29.773		32.5963		0.449743		29.6883		1.56512		0.669951		1.59979		0.422738
	17.1268		0.815841		0		2.4351		29.781		32.6007		0.453389		29.7035		1.47585		0.679178		1.62397		0.431508
	17.6792		0.823198		0		2.42084		29.7336		32.6622		0.434348		29.7182		1.42483		0.696993		1.64161		0.444155
	18.2317		0.804423		0		2.42455		29.664		32.7524		0.410027		29.7741		1.37412		0.702146		1.64649		0.447778
	18.7842		0.794824		0		2.44051		29.6376		32.8319		0.406991		29.8136		1.30001		0.693378		1.63886		0.44227
	19.3367		0.810652		0		2.43764		29.6233		32.8328		0.424509		29.8147		1.30424		0.688936		1.62466		0.438617
	19.8892		0.840326		0		2.41679		29.5949		32.7326		0.440691		29.7847		1.44419		0.697412		1.61683		0.431491
	20.4416		0.867104		0		2.40276		29.6073		32.6473		0.451734		29.6944		1.58174		0.709149		1.62221		0.416334
	20.9941		0.873051		0		2.40789		29.6577		32.6991		0.459942		29.5585		1.59611		0.710283		1.63214		0.405253
	21.5466		0.86093		0		2.44455		29.6944		32.8205		0.45318		29.4553		1.52802		0.699182		1.63455		0.409357
	22.0991		0.845441		0		2.49906		29.6885		32.854		0.429014		29.4624		1.47252		0.692991		1.62211		0.433932
	22.6515		0.830673		0		2.52506		29.6424		32.7993		0.40802		29.5723		1.46025		0.704913		1.59435		0.462789
	23.204		0.822972		0		2.51881		29.5986		32.7846		0.404175		29.691		1.4224		0.725353		1.56789		0.464224
	23.7565		0.824922		0		2.51968		29.5782		32.8474		0.41259		29.7444		1.33243		0.732519		1.56856		0.4394
	24.309		0.828509		0		2.55606		29.5471		32.904		0.425021		29.6865		1.32049		0.720999		1.59933		0.412101
	24.8615		0.833058		0		2.59733		29.5375		32.8928		0.433785		29.5257		1.44825		0.707713		1.63388		0.389877
	25.4139		0.844134		0		2.58922		29.6217		32.8378		0.432479		29.3766		1.56815		0.703935		1.64778		0.378222
	25.9664		0.856131		0		2.52195		29.7581		32.766		0.425058		29.3726		1.55785		0.70553		1.64592		0.390938
	26.5189		0.854595		0		2.4191		29.8435		32.7163		0.420031		29.5044		1.46254		0.706746		1.64756		0.425208
	27.0713		0.841286		0		2.32375		29.8503		32.7507		0.421894		29.6548		1.34562		0.704786		1.64946		0.457372
	27.6238		0.831207		0		2.29857		29.8158		32.8488		0.436508		29.7308		1.23608		0.699576		1.63376		0.468857
	28.1763		0.828747		0		2.37565		29.7986		32.8826		0.454096		29.688		1.20395		0.694206		1.60698		0.467106
	28.7288		0.831988		0		2.48776		29.8505		32.7917		0.450051		29.5718		1.26346		0.688225		1.59523		0.469286
	29.2813		0.845902		0		2.53773		29.9274		32.6821		0.424731		29.5046		1.32126		0.674816		1.60864		0.472829
	29.8337		0.865215		0		2.52699		29.9115		32.6646		0.405102		29.5355		1.33865		0.657642		1.63218		0.462556
	30.3862		0.870372		0		2.50779		29.8208		32.6838		0.405704		29.6098		1.37697		0.647624		1.63893		0.438253
	30.9387		0.859795		0		2.51885		29.7959		32.6582		0.422706		29.6324		1.42118		0.64792		1.62519		0.41787
	31.4912		0.844529		0		2.57488		29.8514		32.6553		0.443684		29.5592		1.37937		0.664537		1.61661		0.41047
	32.0436		0.82413		0		2.63196		29.8952		32.7306		0.456619		29.4594		1.27298		0.701692		1.62196		0.405479
	32.5961		0.804236		0		2.63039		29.9028		32.8043		0.458247		29.3994		1.23706		0.740654		1.6243		0.398681
	33.1486		0.801685		0		2.60515		29.873		32.8445		0.444232		29.3629		1.29873		0.756726		1.61616		0.39693
	33.7011		0.822487		0		2.61014		29.797		32.8956		0.414624		29.3406		1.3623		0.747976		1.60967		0.399605
	34.2535		0.851634		0		2.62068		29.7064		32.9098		0.385047		29.3686		1.41768		0.729461		1.60446		0.40626
	34.806		0.86537		0		2.62729		29.6363		32.8095		0.368769		29.4558		1.5084		0.714192		1.5939		0.420482
	35.3585		0.857755		0		2.64663		29.6038		32.6816		0.368064		29.5376		1.56415		0.709041		1.59574		0.435742
	35.911		0.842235		0		2.65271		29.6531		32.6261		0.38289		29.5432		1.51945		0.716974		1.61906		0.444227
	36.4635		0.833363		0		2.62917		29.8097		32.5783		0.403641		29.49		1.43559		0.732155		1.63625		0.451858
	37.0159		0.833076		0		2.56523		29.98		32.508		0.410697		29.4673		1.41272		0.741595		1.6205		0.460856
	37.5684		0.834572		0		2.47894		30.0187		32.4909		0.39728		29.519		1.4815		0.73469		1.58449		0.459852
	38.1209		0.837053		0		2.44393		29.8882		32.5553		0.389018		29.5823		1.5869		0.71304		1.55775		0.44649
	38.6734		0.840641		0		2.47766		29.6881		32.6247		0.410585		29.5814		1.69911		0.690331		1.55375		0.433706
	39.2258		0.8419		0		2.51598		29.5514		32.6621		0.438203		29.5344		1.77457		0.678648		1.57317		0.429664
	39.7783		0.848862		0		2.52998		29.5258		32.6871		0.43728		29.5058		1.75405		0.679743		1.60156		0.429667
	40.3308		0.865963		0		2.54879		29.5705		32.6656		0.421846		29.5037		1.70065		0.683088		1.61408		0.42572
	40.8833		0.879217		0		2.5989		29.6407		32.584		0.424732		29.4962		1.67136		0.680803		1.61076		0.413362
	41.4357		0.884415		0		2.66482		29.6648		32.4865		0.441903		29.4995		1.65933		0.677903		1.61842		0.402325
	41.9882		0.889383		0		2.70207		29.5843		32.4325		0.450873		29.5536		1.65334		0.678185		1.64685		0.40893
	42.5407		0.885689		0		2.69294		29.5104		32.4843		0.451937		29.6		1.59598		0.675507		1.6735		0.429827
	43.0932		0.867088		0		2.65819		29.5494		32.6166		0.458092		29.5377		1.52503		0.669787		1.67461		0.443467
	43.6457		0.855187		0		2.62774		29.622		32.6987		0.463826		29.424		1.54569		0.669275		1.65278		0.440869
	44.1981		0.867537		0		2.60076		29.6655		32.6499		0.453116		29.3984		1.62504		0.677279		1.63025		0.432334
	44.7506		0.888978		0		2.55291		29.712		32.5756		0.431867		29.475		1.61777		0.691548		1.62842		0.425964
	45.3031		0.898251		0		2.49632		29.788		32.565		0.42036		29.573		1.48564		0.705755		1.64465		0.423015
	45.8556		0.901142		0		2.47434		29.8539		32.5491		0.42126		29.5991		1.39934		0.713992		1.66053		0.427214
	46.408		0.903261		0		2.50523		29.8665		32.4845		0.424525		29.5481		1.45544		0.711496		1.6689		0.432009
	46.9605		0.891762		0		2.56462		29.8803		32.4474		0.433395		29.5022		1.49799		0.695922		1.66204		0.424394
	47.513		0.874444		0		2.61109		29.9325		32.4917		0.453803		29.4957		1.41186		0.677617		1.64278		0.408449
	48.0655		0.869595		0		2.62839		29.9848		32.5587		0.477059		29.5088		1.27695		0.667958		1.63245		0.395158
	48.6179		0.867114		0		2.6093		29.9685		32.6002		0.486749		29.5382		1.24403		0.669397		1.63155		0.384922
	49.1704		0.856425		0		2.54336		29.8618		32.6289		0.472627		29.581		1.3593		0.686105		1.62979		0.380761
	49.7229		0.85228		0		2.4953		29.7421		32.6268		0.446015		29.6046		1.50494		0.7106		1.62805		0.389258
	50.2754		0.859364		0		2.53385		29.6923		32.5968		0.429056		29.5688		1.56062		0.720539		1.63114		0.407498
	50.8278		0.858562		0		2.58508		29.7233		32.628		0.424409		29.4957		1.51168		0.71068		1.6385		0.423978
	51.3803		0.84594		0		2.54717		29.7647		32.7235		0.419296		29.4869		1.44217		0.700121		1.63897		0.431266
	51.9328		0.838687		0		2.44076		29.7884		32.7484		0.408771		29.5789		1.4279		0.707417		1.62825		0.432524
	52.4853		0.844036		0		2.35922		29.8539		32.6737		0.40231		29.6537		1.43414		0.727654		1.61719		0.434101
	53.0378		0.857211		0		2.36218		29.9496		32.619		0.410928		29.6109		1.39487		0.742077		1.61281		0.44048
	53.5902		0.875812		0		2.41024		29.9831		32.6442		0.422576		29.5172		1.34237		0.745065		1.61232		0.447173
	54.1427		0.895219		0		2.42973		29.9246		32.6903		0.425557		29.4685		1.36719		0.739918		1.61445		0.444638
	54.6952		0.904564		0		2.42524		29.8098		32.7104		0.438941		29.4522		1.47132		0.729404		1.62238		0.435769
	55.2477		0.898136		0		2.44066		29.6986		32.6882		0.465213		29.4003		1.61134		0.720642		1.63948		0.437462
	55.8001		0.877622		0		2.47831		29.6431		32.6407		0.483467		29.3184		1.72918		0.717757		1.66057		0.450871
	56.3526		0.849773		0		2.51535		29.6348		32.6649		0.493797		29.2664		1.7303		0.717887		1.67113		0.455693
	56.9051		0.830533		0		2.54765		29.6212		32.8045		0.502351		29.2657		1.60256		0.715065		1.66421		0.446204
	57.4576		0.82464		0		2.56958		29.5639		32.957		0.497929		29.2762		1.51057		0.708354		1.65599		0.435827
	58.01		0.822722		0		2.55963		29.525		32.9906		0.481903		29.2398		1.56696		0.71081		1.6737		0.428899
	58.5625		0.828401		0		2.52719		29.586		32.9153		0.474774		29.1683		1.64404		0.724589		1.71549		0.4159
	59.115		0.847567		0		2.48936		29.6867		32.8607		0.476659		29.1683		1.58346		0.729244		1.75511		0.402938
	59.6675		0.872097		0		2.46615		29.7028		32.8755		0.474563		29.2948		1.40631		0.71598		1.78029		0.411478
	60.2199		0.896705		0		2.50065		29.6326		32.8951		0.474278		29.4244		1.251		0.700164		1.78687		0.438265
	60.7724		0.909648		0		2.59611		29.5794		32.8762		0.488874		29.4348		1.19357		0.695203		1.77851		0.447682
	61.3249		0.892771		0		2.69063		29.5673		32.8495		0.515709		29.3631		1.22466		0.702491		1.77312		0.420751
	61.8774		0.861528		0		2.73834		29.5488		32.8641		0.540365		29.2668		1.30011		0.713534		1.78155		0.384848
	62.4299		0.854547		0		2.74632		29.5257		32.9395		0.552856		29.1225		1.36986		0.715457		1.79707		0.376134
	62.9823		0.877745		0		2.75231		29.4991		33.0458		0.548109		28.9199		1.43947		0.709245		1.81204		0.396353
	63.5348		0.898031		0		2.77865		29.421		33.1478		0.529191		28.7289		1.54127		0.708188		1.83017		0.416765
	64.0873		0.897414		0		2.76116		29.315		33.2264		0.525048		28.6297		1.65162		0.716077		1.86182		0.415601
	64.6398		0.902329		0		2.65289		29.2681		33.2802		0.561525		28.5764		1.71742		0.728411		1.90876		0.403915
	65.1922		0.92773		0		2.54341		29.2818		33.3777		0.616018		28.4325		1.71209		0.741201		1.96567		0.401751
	65.7447		0.948836		0		2.53684		29.2594		33.5966		0.649525		28.1966		1.62192		0.750642		2.03065		0.408949
	66.2972		0.950757		0		2.60922		29.1487		33.8465		0.65645		27.9908		1.5409		0.754327		2.08625		0.416079
	66.8497		0.943461		0		2.66975		29.0337		33.9512		0.65634		27.9158		1.54644		0.75442		2.10617		0.422728
	67.4021		0.948051		0		2.6805		29.0253		33.859		0.646949		28.0235		1.54596		0.756253		2.08634		0.428154
	67.9546		0.968087		0		2.65758		29.138		33.6484		0.606611		28.2544		1.50607		0.760709		2.0348		0.4254
	68.5071		0.981059		0		2.59407		29.304		33.4153		0.547831		28.4849		1.54139		0.75973		1.95838		0.413318
	69.0596		0.983077		0		2.47521		29.4407		33.2323		0.502502		28.6844		1.65296		0.754803		1.87383		0.400193
	69.612		0.988445		0		2.38126		29.4967		33.1578		0.468893		28.8905		1.66723		0.764377		1.79825		0.386616
	70.1645		1.00158		0		2.39454		29.459		33.1564		0.436839		29.1005		1.54605		0.795025		1.73936		0.370694
	70.717		1.00818		0		2.44278		29.3713		33.1078		0.423173		29.2752		1.4877		0.824771		1.69796		0.361117
	71.2695		0.987064		0		2.43238		29.3314		33.0193		0.435191		29.3901		1.55505		0.831426		1.65458		0.363536
	71.822		0.949779		0		2.4205		29.3711		32.9942		0.443758		29.4549		1.57823		0.818423		1.59112		0.378017
	72.3744		0.926601		0		2.48693		29.4175		32.9953		0.433922		29.4487		1.55675		0.796743		1.53532		0.402276
	72.9269		0.91921		0		2.59605		29.4349		32.9412		0.432319		29.3292		1.61852		0.776497		1.52788		0.424254
	73.4794		0.923695		0		2.6664		29.4783		32.855		0.44846		29.1733		1.69257		0.770962		1.55835		0.432935
	74.0319		0.945299		0		2.6598		29.6101		32.8177		0.457992		29.1292		1.59763		0.776483		1.5792		0.426628
	74.5843		0.961991		0		2.59791		29.766		32.8313		0.446248		29.2316		1.39777		0.780637		1.5721		0.41442
	75.1368		0.94772		0		2.53053		29.8189		32.8141		0.420645		29.3883		1.3191		0.787795		1.56115		0.411759
	75.6893		0.91792		0		2.47807		29.7567		32.7731		0.398403		29.5095		1.37788		0.798944		1.56734		0.422183
	76.2418		0.914151		0		2.43497		29.6671		32.7856		0.393984		29.5619		1.43059		0.798933		1.58264		0.430108
	76.7942		0.953399		0		2.40524		29.6268		32.8398		0.41059		29.5426		1.42209		0.782679		1.5942		0.422579
	77.3467		1.00052		0		2.40245		29.6268		32.8585		0.43331		29.4945		1.41145		0.76668		1.5978		0.407984
	77.8992		1.00899		0		2.44138		29.6059		32.8008		0.441487		29.4858		1.45896		0.767139		1.58975		0.39978
	78.4517		0.981923		0		2.50129		29.5412		32.7008		0.439447		29.5401		1.53724		0.780587		1.57748		0.400009
	79.0041		0.955894		0		2.55243		29.4287		32.6447		0.443281		29.6303		1.56728		0.793402		1.57953		0.404532
	79.5566		0.946581		0		2.58634		29.3201		32.6684		0.450255		29.6938		1.53133		0.802592		1.59365		0.407031
	80.1091		0.953559		0		2.59204		29.3095		32.6906		0.452638		29.6382		1.54001		0.816358		1.60217		0.404851
	80.6616		0.971651		0		2.5622		29.4009		32.6571		0.453174		29.5025		1.61774		0.831942		1.59981		0.402925
	81.2141		0.97953		0		2.51661		29.5191		32.6122		0.456371		29.4496		1.63642		0.834698		1.58741		0.408051
	81.7665		0.9618		0		2.48542		29.5871		32.6055		0.455282		29.4961		1.59553		0.825266		1.57175		0.416196
	82.319		0.931117		0		2.46084		29.5864		32.7024		0.443243		29.5385		1.54582		0.815627		1.56425		0.41184
	82.8715		0.907245		0		2.44538		29.564		32.9016		0.427219		29.5071		1.48626		0.808037		1.55978		0.393431
	83.424		0.900873		0		2.47597		29.5442		33.0429		0.4108		29.404		1.47789		0.80731		1.55259		0.383505
	83.9764		0.915651		0		2.52403		29.534		33.0218		0.392193		29.3011		1.55305		0.812502		1.55493		0.390825
	84.5289		0.939181		0		2.5213		29.5653		32.9228		0.377972		29.2966		1.60495		0.80586		1.56839		0.397644
	85.0814		0.957418		0		2.48334		29.6355		32.873		0.379148		29.4017		1.51169		0.782316		1.57969		0.396195
	85.6339		0.961628		0		2.45015		29.672		32.9377		0.398208		29.4958		1.35386		0.756871		1.57763		0.396214
	86.1864		0.947297		0		2.43941		29.6355		33.0367		0.420386		29.49		1.32307		0.745065		1.55906		0.403549
	86.7388		0.931939		0		2.4754		29.5834		33.0259		0.428943		29.4181		1.43449		0.750169		1.53642		0.415129
	87.2913		0.935265		0		2.51556		29.5496		32.9258		0.430311		29.3731		1.55251		0.767544		1.52886		0.421463
	87.8438		0.950001		0		2.48864		29.5056		32.8422		0.432494		29.4296		1.6007		0.789201		1.54312		0.418409
	88.3962		0.961297		0		2.41399		29.4799		32.7823		0.425705		29.5325		1.6307		0.80002		1.56237		0.411295
	88.9487		0.963708		0		2.35327		29.5259		32.7338		0.413133		29.565		1.68817		0.790849		1.56743		0.398788
	89.5012		0.957024		0		2.33232		29.5842		32.7396		0.409228		29.5225		1.73316		0.773601		1.56495		0.383397
	90.0537		0.944897		0		2.35013		29.5632		32.786		0.416802		29.4411		1.77494		0.770264		1.57127		0.381411
	90.6062		0.931865		0		2.39895		29.4757		32.8125		0.42676		29.3321		1.8629		0.784976		1.58105		0.393149
	91.1586		0.918999		0		2.46261		29.4102		32.8312		0.42809		29.273		1.8973		0.79897		1.57791		0.401671
	91.7111		0.911547		0		2.52742		29.4251		32.8467		0.424767		29.3112		1.79487		0.79683		1.5572		0.404364
	92.2636		0.917106		0		2.59399		29.494		32.8143		0.432681		29.3307		1.69365		0.784099		1.53457		0.404899
	92.8161		0.931346		0		2.62381		29.5449		32.7563		0.451216		29.2612		1.70992		0.780604		1.53726		0.403361
	93.3685		0.935279		0		2.59463		29.5195		32.7531		0.458506		29.2288		1.73583		0.796353		1.57187		0.406232
	93.921		0.922708		0		2.56435		29.4305		32.8366		0.44131		29.293		1.66571		0.81947		1.60932		0.416972
	94.4735		0.913526		0		2.54527		29.3986		32.9778		0.419217		29.3224		1.55153		0.829372		1.61574		0.42649
	95.026		0.922675		0		2.4922		29.5002		33.077		0.41514		29.2628		1.49881		0.816308		1.59484		0.420006
	95.5784		0.937465		0		2.4242		29.6359		33.0424		0.42803		29.2483		1.51919		0.79299		1.57155		0.399921
	96.1309		0.944428		0		2.39031		29.6932		32.9163		0.448505		29.342		1.53915		0.778993		1.55877		0.388337
	96.6834		0.948782		0		2.38245		29.7105		32.8029		0.467848		29.4574		1.51007		0.774486		1.55548		0.389987
	97.2359		0.951691		0		2.37821		29.7574		32.7694		0.478617		29.5177		1.43117		0.771325		1.55443		0.390027
	97.7883		0.946368		0		2.38516		29.7704		32.8514		0.471048		29.4956		1.36983		0.771347		1.55303		0.385884
	98.3408		0.944869		0		2.41036		29.6728		32.9722		0.441444		29.3998		1.44594		0.775418		1.55104		0.386156
	98.8933		0.956739		0		2.44468		29.546		32.9976		0.412584		29.3187		1.60454		0.781036		1.54698		0.391219
	99.4458		0.964601		0		2.4589		29.534		32.9163		0.407298		29.3311		1.65959		0.787256		1.54815		0.39277
	99.9983		0.9609		0		2.44829		29.6438		32.844		0.422292		29.3782		1.56516		0.79016		1.55717		0.390024
	100.551		0.962937		0		2.45521		29.7704		32.8661		0.43632		29.3457		1.42066		0.785319		1.56766		0.389769
	101.103		0.974605		0		2.49799		29.8061		32.926		0.433307		29.2464		1.37099		0.77615		1.5798		0.388653
	101.656		0.980485		0		2.51184		29.7168		32.9445		0.426672		29.1979		1.47042		0.76998		1.59711		0.384234
	102.208		0.9749		0		2.44707		29.5808		32.9334		0.432671		29.189		1.66857		0.769275		1.61663		0.387576
	102.761		0.963205		0		2.39676		29.4432		32.9166		0.432495		29.1682		1.87775		0.774303		1.62586		0.401704
	103.313		0.949189		0		2.44485		29.3087		32.85		0.413498		29.2174		2.00912		0.781246		1.6143		0.411773
	103.866		0.935778		0		2.50853		29.2529		32.7262		0.405669		29.3729		2.00758		0.786839		1.58714		0.41645
	104.418		0.919276		0		2.50449		29.3121		32.6435		0.425277		29.5144		1.89727		0.795077		1.56142		0.427193
	104.97		0.908363		0		2.48887		29.4169		32.6558		0.445278		29.5305		1.76166		0.800166		1.55533		0.437111
	105.523		0.919417		0		2.52314		29.5037		32.71		0.453928		29.4349		1.66521		0.792963		1.57006		0.426625
	106.076		0.940723		0		2.57577		29.5853		32.7512		0.461875		29.3163		1.60701		0.782423		1.58348		0.395899
	106.628		0.950963		0		2.56925		29.7054		32.7749		0.46492		29.2109		1.58328		0.779548		1.59127		0.369618
	107.18		0.946727		0		2.48985		29.8391		32.7888		0.456026		29.105		1.61954		0.780833		1.60989		0.364224
	107.733		0.935686		0		2.43252		29.8818		32.7771		0.447397		29.0448		1.68855		0.779048		1.63592		0.377197
	108.285		0.931653		0		2.44423		29.8186		32.754		0.451628		29.0721		1.70416		0.772132		1.65237		0.399157
	108.838		0.943592		0		2.49614		29.7557		32.7728		0.458358		29.1046		1.63762		0.762745		1.64605		0.422366
	109.39		0.962394		0		2.5823		29.7152		32.8527		0.452711		29.0633		1.55762		0.758876		1.61742		0.437497
	109.943		0.966479		0		2.6769		29.6236		32.9207		0.44404		29.0213		1.5582		0.764989		1.58962		0.434171
	110.495		0.949267		0		2.72172		29.4913		32.8666		0.449267		29.0793		1.65648		0.77969		1.58008		0.426251
	111.048		0.931279		0		2.70203		29.4259		32.6911		0.463231		29.2058		1.76561		0.802149		1.58407		0.428758
	111.6		0.923609		0		2.63837		29.476		32.5583		0.46593		29.3019		1.78937		0.824573		1.59217		0.429743
	112.153		0.914306		0		2.58602		29.553		32.5923		0.452722		29.3035		1.75722		0.826044		1.5978		0.417123
	112.705		0.904718		0		2.60924		29.5787		32.7572		0.431121		29.2077		1.71851		0.798988		1.59562		0.39815
	113.258		0.901263		0		2.69435		29.6142		32.9149		0.402235		29.1163		1.60396		0.772584		1.58905		0.391109
	113.81		0.887075		0		2.76308		29.723		32.9188		0.376086		29.1559		1.41167		0.775341		1.58405		0.404972
	114.363		0.866973		0		2.75308		29.8489		32.7866		0.364742		29.3121		1.27639		0.791806		1.57236		0.427131
	114.915		0.871728		0		2.69312		29.8876		32.6961		0.363795		29.4517		1.24784		0.799456		1.55185		0.436798
	115.468		0.899497		0		2.63207		29.8058		32.6863		0.363485		29.4936		1.35077		0.801179		1.54067		0.426615
	116.02		0.927892		0		2.55383		29.665		32.6616		0.358996		29.4716		1.60025		0.798997		1.5511		0.410716
	116.573		0.950823		0		2.47458		29.559		32.6582		0.358507		29.4305		1.80439		0.791772		1.57068		0.401631
	117.125		0.967671		0		2.43724		29.5486		32.7199		0.380497		29.4275		1.75108		0.785772		1.58223		0.399522
	117.678		0.970883		0		2.45964		29.6022		32.7464		0.419965		29.4962		1.53132		0.784289		1.58572		0.403413
	118.23		0.958769		0		2.52373		29.6563		32.7082		0.444281		29.5553		1.37211		0.786988		1.59038		0.404012
	118.782		0.938408		0		2.54735		29.701		32.6583		0.436368		29.5905		1.35026		0.790556		1.59874		0.388584
	119.335		0.920394		0		2.51493		29.7001		32.5912		0.40838		29.6524		1.44288		0.790139		1.61078		0.368803
	119.887		0.914113		0		2.50461		29.6329		32.5379		0.388372		29.6484		1.59668		0.788344		1.62318		0.365577
	120.44		0.9202		0		2.51689		29.5653		32.577		0.397553		29.5223		1.71539		0.786442		1.62411		0.374794
	120.992		0.931859		0		2.50519		29.5582		32.6785		0.423933		29.3749		1.75514		0.780807		1.6138		0.377686
	121.545		0.942687		0		2.47018		29.6129		32.7586		0.445799		29.2857		1.72615		0.776599		1.6055		0.375866
	122.097		0.950562		0		2.42849		29.6646		32.7981		0.458138		29.2696		1.66277		0.778637		1.60421		0.384837
	122.65		0.962709		0		2.40783		29.6867		32.7942		0.458992		29.274		1.63003		0.777132		1.60771		0.400636
	123.202		0.98288		0		2.43511		29.6927		32.7529		0.4506		29.2423		1.65173		0.77141		1.60823		0.412198
	123.755		0.994183		0		2.47618		29.634		32.7119		0.436661		29.1837		1.75431		0.779402		1.60458		0.425103
	124.307		0.98456		0		2.48334		29.5428		32.731		0.408622		29.1341		1.87073		0.802693		1.60239		0.439755
	124.86		0.968523		0		2.47459		29.5374		32.814		0.373753		29.1266		1.84852		0.818451		1.5993		0.438848
	125.412		0.964545		0		2.4984		29.6084		32.8672		0.358122		29.1494		1.7295		0.811543		1.59735		0.415602
	125.965		0.971394		0		2.54513		29.6384		32.8613		0.367247		29.1814		1.65176		0.789595		1.60668		0.3871
	126.517		0.973523		0		2.55397		29.5854		32.849		0.388595		29.2385		1.63848		0.772331		1.62196		0.378233
	127.07		0.95483		0		2.51243		29.5069		32.8256		0.40922		29.3319		1.66173		0.775357		1.62694		0.395068
	127.622		0.924623		0		2.44608		29.4663		32.8038		0.418539		29.4338		1.68293		0.794521		1.61687		0.412527
	128.175		0.916394		0		2.36174		29.4924		32.8397		0.416896		29.5119		1.64502		0.810787		1.59762		0.407426
	128.727		0.938518		0		2.30716		29.568		32.8621		0.418919		29.561		1.55899		0.815922		1.58567		0.383643
	129.279		0.960077		0		2.36357		29.6166		32.7313		0.435035		29.5908		1.53509		0.811376		1.59221		0.363919
	129.832		0.956734		0		2.50635		29.5678		32.5307		0.449659		29.575		1.65134		0.797029		1.59661		0.368904
	130.385		0.938284		0		2.60169		29.4518		32.4624		0.440328		29.4955		1.85334		0.780121		1.58447		0.392045
	130.937		0.928888		0		2.57312		29.3865		32.5483		0.409357		29.4032		1.99382		0.771141		1.57449		0.411275
	131.489		0.945009		0		2.50044		29.4458		32.6688		0.384663		29.318		1.96555		0.771126		1.57551		0.425037
	132.042		0.972114		0		2.4732		29.5917		32.7575		0.384744		29.2331		1.79163		0.776298		1.57562		0.444105
	132.594		0.978608		0		2.4822		29.6914		32.8069		0.401212		29.1816		1.64253		0.784311		1.56817		0.463099
	133.147		0.968802		0		2.48419		29.6457		32.8259		0.418907		29.166		1.6709		0.793281		1.55866		0.467696
	133.699		0.965754		0		2.47488		29.5398		32.8469		0.427953		29.1547		1.77194		0.803617		1.55822		0.456286
	134.252		0.964997		0		2.47745		29.4995		32.8858		0.424645		29.1738		1.75317		0.815196		1.56581		0.439683
	134.804		0.956691		0		2.51055		29.5096		32.8825		0.417208		29.2716		1.64341		0.815829		1.56751		0.425183
	135.357		0.951375		0		2.56872		29.5463		32.7994		0.418512		29.3922		1.5472		0.798684		1.56711		0.410525
