# Supplementary material for: A 3D printable alloy designed for extreme environments
Source: Nature. 2023 Apr 19;617(7961):513–8. doi: 10.1038/s41586-023-05893-0 (PMC10191839; doi:10.1038/s41586-023-05893-0)
Supplement: Supplementary file 5 — Source Data Fig. 3 [file 41586_2023_5893_MOESM5_ESM.xlsx]

## Sheet: Sheet1
	Strain (%)	as-built NiCoCr-ODS Stress			Strain (%)	HIP NiCoCr-ODS			Strain (%)	As-built NiCoCr			Strain (%)	HIP NiCoCr		Strain (%)	As-Built ODS-ReB		Strain (%)	HIP ODS-ReB		Strain (%)	As-built GRX-810		Strain (%) - HIP X-ODS	HIP GRX-810		Strain HT 810	Stress (Mpa)		Strain (%)	As-Built non-ODS GRX-810
	0.01944	9.03903			0.03269	9.54235			0.02009	10.1284			0.01456	9.68714		0.1	1.52365		0.02618	9.82503		0.03641	18.6441		0.05074	15.3965		0.04869	15.4649		0.02625	16.0924
	0.02008	9.25966			0.0331	9.80435			0.02105	10.2732			0.01458	9.7354		0.097	1.66538		0.0238	9.94224		0.03645	18.9957		0.05146	15.6723		0.04894	15.527		0.02463	16.1475
	0.02112	9.56993			0.03463	10.5559			0.02201	10.6731			0.01628	9.79056		0.13	1.98429		0.02534	10.4387		0.03764	19.3956		0.06082	16.6928		0.0491	15.658		0.02385	16.1613
	0.02166	9.90088			0.03427	11.3212			0.02312	11.073			0.01629	9.83193		0.094	2.09059		0.03461	11.0178		0.04045	20.0162		0.05885	17.6374		0.04852	16.051		0.02375	16.1268
	0.02213	10.3559			0.03584	12.0451			0.02427	11.3488			0.0168	9.92845		0.084	2.19689		0.0397	11.4384		0.04199	20.7609		0.05511	18.5407		0.05019	16.4992		0.02616	16.182
	0.02335	10.7558			0.03789	12.7139			0.02527	11.5832			0.01703	10.0939		0.106	2.30319		0.03737	11.9004		0.04322	21.3952		0.05484	19.4163		0.0522	17.0576		0.02637	16.2372
	0.02364	11.0523			0.03823	13.3414			0.02574	11.9279			0.01845	10.3835		0.098	2.40949		0.03704	12.3003		0.04436	21.9813		0.05801	20.2713		0.05207	17.6575		0.02715	16.2372
	0.02596	11.4108			0.03914	14.0033			0.02708	12.1968			0.01957	10.7214		0.124	2.51579		0.04097	12.7208		0.04691	22.5811		0.06183	21.1332		0.05218	18.2366		0.02781	16.2441
	0.02581	11.7763			0.04108	14.6583			0.02912	12.4037			0.02082	11.0661		0.117	2.65753		0.04381	13.1552		0.05054	23.0914		0.05803	21.9537		0.05327	18.7675		0.02865	16.2716
	0.02668	12.0727			0.04309	15.2857			0.02946	12.7208			0.02222	11.3074		0.089	2.76383		0.047	13.562		0.05461	23.6705		0.05776	22.788		0.05574	19.3122		0.02852	16.3061
	0.02822	12.383			0.0444	15.9683			0.03033	12.9828			0.02259	11.6108		0.108	2.94099		0.04899	14.0239		0.0549	24.3325		0.0555	23.6223		0.05615	19.8914		0.02739	16.2992
	0.0288	12.7001			0.04737	16.6577			0.0316	13.1897			0.0245	11.8935		0.116	3.0473		0.05416	14.4307		0.05614	24.9323		0.05536	24.4359		0.0556	20.443		0.03135	16.3337
	0.02986	12.9966			0.04912	17.3679			0.03293	13.4586			0.0247	12.1693		0.104	3.11816		0.05898	14.9065		0.05613	25.5529		0.05621	25.2633		0.05638	20.9601		0.03183	16.3337
	0.03072	13.2862			0.0515	18.0781			0.03448	13.6999			0.02599	12.4244		0.099	3.22446		0.06156	15.3615		0.05795	26.201		0.05608	26.07		0.05765	21.4772		0.02843	16.4509
	0.03168	13.5689			0.05279	18.8227			0.03552	13.9343			0.02639	12.7277		0.087	3.40163		0.06018	15.8097		0.06204	26.9181		0.06183	26.8974		0.0582	21.9874		0.02612	16.5543
	0.03269	13.8998			0.05415	19.5742			0.03623	14.2101			0.02769	13.0518		0.104	3.54337		0.06125	16.0717		0.06406	27.6007		0.06901	27.7386		0.05735	22.5252		0.02753	16.5612
	0.03381	14.1825			0.05504	20.312			0.0371	14.41			0.02888	13.362		0.115	3.5788		0.06144	16.5957		0.06469	28.2833		0.07209	28.5384		0.05715	23.0768		0.03027	16.6646
	0.03545	14.4652			0.05509	21.0773			0.0386	14.6652			0.02885	13.6654		0.095	3.72053		0.0627	17.1059		0.06648	28.9935		0.07231	29.3796		0.05801	23.5456		0.03124	16.7543
	0.03617	14.7341			0.0547	21.8288			0.0391	14.9478			0.02973	13.955		0.138	3.82683		0.06497	17.5954		0.06815	29.7106		0.07194	30.2346		0.05873	24.0558		0.02811	16.8991
	0.03767	15.0513			0.05745	22.5734			0.0407	15.1616			0.03132	14.2515		0.118	3.96857		0.067	17.8505		0.0706	30.4276		0.07478	31.0758		0.05956	24.5798		0.02864	17.0301
	0.03891	15.3271			0.06008	23.3181			0.04169	15.4236			0.03192	14.541		0.112	4.03944		0.06861	18.3814		0.0708	31.1792		0.08175	31.8825		0.0606	25.1245		0.03044	17.1955
	0.03974	15.5753			0.05901	24.0696			0.04296	15.7063			0.03274	14.8375		0.112	4.14574		0.06853	18.9537		0.07347	31.9445		0.08474	32.7375		0.06255	25.614		0.02938	17.361
	0.0397	15.8442			0.06059	24.8073			0.04434	15.9821			0.03317	15.1271		0.122	4.28747		0.06783	19.5811		0.07625	32.6616		0.08283	33.5787		0.06295	26.1036		0.03047	17.5609
	0.04167	16.1199			0.06382	25.5244			0.04515	16.313			0.03314	15.4167		0.119	4.39377		0.06898	20.1534		0.07964	33.4752		0.08026	34.3923		0.06482	26.5862		0.03129	17.8023
	0.04245	16.4302			0.06792	26.2828			0.0458	16.6715			0.03412	15.7063		0.085	4.50007		0.0715	20.767		0.0815	34.2888		0.08185	35.2748		0.06641	27.1171		0.03336	18.0574
	0.04308	16.6853			0.06952	27.0137			0.04619	17.0645			0.03422	16.0165		0.111	4.60638		0.07476	21.3944		0.08337	35.0749		0.08304	36.1091		0.06817	27.5997		0.03427	18.2849
	0.04322	16.9197			0.07038	27.7238			0.04585	17.43			0.03477	16.3544		0.133	4.71268		0.07772	22.0494		0.08448	35.9092		0.08761	36.9917		0.06962	28.1168		0.03378	18.6227
	0.04486	17.2162			0.07334	28.4547			0.04593	17.7954			0.0358	16.6784		0.128	4.85441		0.07805	22.6907		0.08514	36.7641		0.09766	37.8398		0.06981	28.6064		0.0351	18.871
	0.04539	17.5058			0.07533	29.1786			0.0457	18.2435			0.03524	17.0094		0.114	5.17331		0.07812	23.3457		0.08781	37.6053		0.1063	38.743		0.07091	29.1097		0.03816	19.2157
	0.04643	17.7678			0.07736	29.8957			0.04582	18.6434			0.03619	17.3817		0.132	5.70482		0.07692	23.9869		0.09083	38.4396		0.10789	39.598		0.07202	29.5992		0.03769	19.6914
	0.04734	17.9953			0.07972	30.6265			0.04537	18.9951			0.03644	17.7126		0.11	6.16546		0.0804	24.6557		0.0936	39.3222		0.10602	40.4805		0.07435	30.1232		0.03781	20.1741
	0.04852	18.2918			0.08256	31.3436			0.04567	19.4432			0.03623	18.0643		0.102	6.59066		0.08366	25.3176		0.09549	40.1841		0.10607	41.3493		0.07429	30.5921		0.04048	20.6636
	0.04972	18.5538			0.08512	32.0399			0.04664	19.85			0.03698	18.4159		0.114	7.12217		0.08419	25.9726		0.09869	41.108		0.1098	42.2388		0.07427	31.0885		0.04337	21.1531
	0.05099	18.8227			0.08691	32.7501			0.04819	20.2361			0.03705	18.7675		0.12	7.6891		0.08503	26.6413		0.10004	41.9699		0.1101	43.1282		0.07618	31.5849		0.0403	21.5944
	0.05226	19.0916			0.08846	33.4741			0.04784	20.6636			0.03713	19.1054		0.108	8.25604		0.08966	27.3446		0.10211	42.8662		0.11254	43.9901		0.07798	32.0882		0.04031	22.0563
	0.05461	19.3536			0.0889	34.1911			0.04919	21.0704			0.03747	19.457		0.126	8.92928		0.09091	28.0548		0.10507	43.797		0.11227	44.9002		0.07949	32.5984		0.04194	22.5045
	0.05513	19.6501			0.09085	34.9013			0.04972	21.4634			0.03737	19.8293		0.106	9.49622		0.09012	28.7718		0.10634	44.7072		0.11357	45.7828		0.08057	33.0879		0.04507	22.9871
	0.05594	19.9052			0.09212	35.6183			0.05016	21.9184			0.03848	20.1948		0.096	10.0986		0.09053	29.4958		0.10986	45.6311		0.11517	46.686		0.0807	33.5499		0.04336	23.4698
	0.0571	20.1603			0.09473	36.3285			0.05069	22.2977			0.03987	20.6015		0.12	10.7364		0.09375	30.2542		0.11073	46.555		0.11976	47.5893		0.08128	34.0463		0.04256	23.9041
	0.05864	20.4499			0.09686	37.0593			0.05053	22.7113			0.0395	20.9876		0.135	11.3033		0.09678	31.0195		0.11401	47.4997		0.12553	48.465		0.08317	34.529		0.04309	24.3868
	0.05974	20.7325			0.09864	37.7419			0.05094	23.1664			0.04067	21.4082		0.129	11.8703		0.09685	31.8055		0.11389	48.4029		0.12599	49.3682		0.08519	35.0461		0.04511	24.8142
	0.05998	20.9876			0.10214	38.459			0.05256	23.5801			0.04069	21.8219		0.125	12.4726		0.0979	32.5777		0.11654	49.3268		0.12345	50.2508		0.08645	35.5218		0.04481	25.3314
	0.06196	21.2359			0.10526	39.1484			0.05259	23.9386			0.0416	22.2287		0.147	13.075		0.09993	33.3499		0.12124	50.3059		0.1212	51.154		0.08829	36.0251		0.04555	25.745
	0.06295	21.5185			0.10785	39.8517			0.0549	24.4281			0.04259	22.6424		0.125	13.6065		0.10503	34.1497		0.12378	51.2368		0.11947	52.0297		0.08863	36.5078		0.04666	26.1725
	0.06364	21.7737			0.10959	40.5412			0.05517	24.8556			0.04294	23.0768		0.143	14.2089		0.10798	34.9564		0.12511	52.202		0.11766	52.9674		0.08998	37.0042		0.04815	26.6551
	0.06513	22.0288			0.11073	41.2376			0.05728	25.2279			0.04425	23.5042		0.138	14.7758		0.11183	35.7287		0.12664	53.1536		0.11743	53.8499		0.09278	37.4523		0.04989	27.1171
	0.06559	22.2908			0.11515	41.9339			0.05786	25.6485			0.04464	23.9248		0.146	15.3428		0.11701	36.5215		0.12668	54.1326		0.11946	54.7325		0.09418	37.9763		0.04885	27.5859
	0.06695	22.5665			0.11661	42.6096			0.0574	26.1036			0.04463	24.3385		0.146	15.8743		0.12235	37.2938		0.12719	55.0911		0.12051	55.6358		0.09551	38.4452		0.05295	28.0272
	0.06829	22.8286			0.11733	43.2922			0.05932	26.5379			0.04578	24.7522		0.132	16.4058		0.12648	38.0936		0.12967	56.0495		0.12838	56.5459		0.09778	38.9347		0.05366	28.4754
	0.06933	23.0974			0.11909	43.9817			0.06054	26.9378			0.04592	25.2003		0.14	17.0082		0.12998	38.8865		0.12938	57.0286		0.1403	57.4216		0.09863	39.4242		0.05231	28.9304
	0.07159	23.3594			0.12151	44.6574			0.06005	27.3515			0.04658	25.6071		0.13	17.5397		0.13383	39.6931		0.13226	58.0007		0.14288	58.3593		0.09971	39.9		0.05394	29.3855
	0.0721	23.6008			0.12077	45.3262			0.06219	27.7928			0.04687	26.0277		0.112	18.142		0.13852	40.4584		0.13554	58.9936		0.14623	59.2418		0.09925	40.3619		0.05338	29.8474
	0.07393	23.8766			0.121	46.0018			0.0633	28.2203			0.04758	26.4621		0.114	18.6735		0.14308	41.272		0.1389	59.9313		0.1461	60.1451		0.09855	40.8514		0.05371	30.3025
	0.07415	24.1386			0.12302	46.6775			0.06433	28.6201			0.04911	26.9034		0.118	19.2405		0.14835	42.058		0.14061	60.9173		0.14801	61.0414		0.09781	41.3134		0.05193	30.7368
	0.0746	24.3454			0.12484	47.3256			0.06549	29.02			0.04972	27.3239		0.103	19.772		0.15246	42.8509		0.14308	61.8688		0.15301	61.9585		0.09826	41.7822		0.05058	31.185
	0.07632	24.6212			0.12656	48.0151			0.06614	29.4544			0.05015	27.7583		0.139	20.3035		0.15535	43.63		0.14339	62.8755		0.15089	62.8548		0.09884	42.2373		0.05366	31.6263
	0.07706	24.8901			0.12938	48.677			0.06704	29.8612			0.05135	28.1651		0.18	20.8704		0.15591	44.3954		0.14479	63.8132		0.15206	63.765		0.10055	42.7337		0.05242	32.1158
	0.07783	25.0969			0.13239	49.332			0.0689	30.2956			0.05216	28.6064		0.154	21.4374		0.15668	45.1951		0.14656	64.7578		0.15387	64.6406		0.102	43.2026		0.05458	32.5433
	0.07989	25.3382			0.13541	50.0146			0.06844	30.7231			0.05226	29.0269		0.147	21.9334		0.15816	45.9743		0.15047	65.7025		0.15974	65.5439		0.10435	43.6714		0.05485	33.019
	0.08058	25.5727			0.1371	50.6558			0.06986	31.1367			0.05337	29.4475		0.153	22.4649		0.15858	46.7465		0.15247	66.654		0.16944	66.4609		0.10583	44.154		0.05614	33.4947
	0.08141	25.8554			0.14175	51.2901			0.07154	31.5435			0.05365	29.875		0.159	22.9256		0.16096	47.5187		0.15629	67.6055		0.17265	67.3573		0.10785	44.6298		0.05726	33.9636
	0.08133	26.076			0.14342	51.9451			0.07172	32.0055			0.05459	30.3025		0.152	23.4571		0.16453	48.2702		0.15953	68.5294		0.1791	68.2467		0.10988	45.0986		0.05725	34.4255
	0.08196	26.2966			0.14455	52.5794			0.07416	32.3778			0.05422	30.7299		0.146	23.9177		0.1693	49.0217		0.16192	69.4602		0.1837	69.1431		0.11109	45.533		0.05823	34.9151
	0.08326	26.5517			0.14446	53.2344			0.07541	32.8191			0.05437	31.1229		0.163	24.4492		0.17103	49.8215		0.16338	70.4117		0.18065	70.0187		0.11169	46.0225		0.06031	35.4046
	0.08368	26.793			0.14664	53.8825			0.07539	33.2603			0.05577	31.5504		0.173	24.9099		0.17158	50.5868		0.16389	71.3495		0.17951	70.5841		0.11367	46.3604		0.06217	35.8803
	0.08516	27.0619			0.14989	54.5307			0.07745	33.6395			0.05614	31.971		0.147	25.4059		0.17234	51.3315		0.16532	72.2596		0.17805	71.4805		0.11598	46.8292		0.06309	36.3561
	0.08546	27.2964			0.15308	55.1581			0.07733	34.0532			0.05835	32.3571		0.178	25.902		0.17429	52.0899		0.16589	73.1973		0.17898	72.2665		0.11679	47.2636		0.06267	36.8456
	0.08656	27.5859			0.15576	55.7579			0.07887	34.4945			0.05936	32.7639		0.132	26.3626		0.17794	52.8483		0.17034	74.135		0.18896	72.8733		0.11504	47.76		0.06835	37.3489
	0.08673	27.8479			0.1575	56.4129			0.08048	34.8944			0.06097	33.1845		0.148	26.8233		0.18214	53.5723		0.17078	75.0452		0.19172	73.8248		0.11893	48.2219		0.0717	37.7971
	0.08797	28.1099			0.16173	57.0197			0.0811	35.3219			0.0625	33.5913		0.15	27.2485		0.18721	54.3376		0.17228	75.9829		0.19903	74.7418		0.121	48.7115		0.07005	38.3142
	0.08857	28.3719			0.16545	57.6264			0.08242	35.7355			0.06374	33.9981		0.172	27.6737		0.18878	55.1098		0.1755	76.8999		0.1997	75.6588		0.1218	49.1527		0.07183	38.7968
	0.08985	28.6408			0.16784	58.2262			0.08365	36.1423			0.0635	34.4324		0.148	28.1343		0.19064	55.8476		0.17794	77.8032		0.20118	76.5759		0.12164	49.6423		0.07333	39.2863
	0.09195	28.9166			0.16987	58.8192			0.08339	36.5422			0.06414	34.8254		0.139	28.5241		0.19182	56.5853		0.18058	78.734		0.2027	77.4653		0.12272	50.118		0.07448	39.769
	0.09131	29.1648			0.1724	59.4328			0.08546	36.9697			0.06472	35.2253		0.158	28.9493		0.19464	57.3023		0.18266	79.651		0.20192	78.3617		0.12308	50.5731		0.07557	40.293
	0.09288	29.4199			0.17666	60.0051			0.08615	37.3558			0.06478	35.6321		0.162	29.3745		0.19647	58.0539		0.18404	80.5612		0.20896	79.2236		0.12371	51.0488		0.07441	40.7894
	0.09423	29.7164			0.17976	60.6118			0.08683	37.7626			0.06633	35.9906		0.164	29.7643		0.19945	58.7709		0.18976	81.492		0.21427	80.113		0.12374	51.5452		0.07631	41.2651
	0.09469	29.9853			0.18338	61.1772			0.08881	38.1832			0.06753	36.3768		0.122	30.2249		0.20271	59.5225		0.19321	82.4022		0.21305	80.9887		0.12494	52.021		0.07806	41.7478
	0.09524	30.2473			0.18592	61.7564			0.08919	38.5762			0.06687	36.7766		0.141	30.6855		0.20513	60.1981		0.19471	83.2985		0.21281	81.8919		0.12624	52.4829		0.08009	42.189
	0.09659	30.5645			0.1887	62.3286			0.09017	38.983			0.06919	37.1765		0.133	31.1462		0.20577	60.929		0.19773	84.2224		0.21493	82.74		0.12707	52.938		0.07668	42.6992
	0.09721	30.8472			0.19241	62.894			0.0924	39.3898			0.06882	37.5489		0.14	31.5714		0.20709	61.6392		0.2016	85.1119		0.21844	83.6157		0.12842	53.3999		0.07361	43.1888
	0.09868	31.1229			0.19524	63.4594			0.09252	39.7966			0.07123	37.9419		0.136	31.9966		0.20815	62.3493		0.20375	86.0082		0.2247	84.4844		0.13095	53.8826		0.07727	43.7128
	0.10051	31.4263			0.1961	64.0385			0.09417	40.1827			0.07217	38.3418		0.154	32.3864		0.21038	63.0526		0.20648	86.9115		0.22948	85.3739		0.13288	54.3376		0.07983	44.2023
	0.10091	31.7228			0.20026	64.5763			0.0944	40.555			0.07178	38.7003		0.138	32.847		0.21172	63.749		0.20914	87.8009		0.22931	86.2771		0.13391	54.8271		0.08121	44.7332
	0.10248	32.0468			0.20184	65.1348			0.09508	40.9549			0.07399	39.1071		0.13	33.3076		0.21325	64.4177		0.21434	88.7111		0.23204	87.1528		0.13529	55.2891		0.08157	45.1951
	0.10267	32.4123			0.2042	65.6933			0.096	41.3548			0.07467	39.4725		0.15	33.8037		0.21724	65.1003		0.2164	89.6074		0.22896	88.0009		0.13638	55.7648		0.08473	45.7054
	0.10409	32.7363			0.20766	66.2173			0.09802	41.7685			0.07645	39.831		0.148	34.2644		0.22032	65.7622		0.22004	90.4831		0.23415	88.8076		0.13792	56.2406		0.08707	46.2569
	0.10489	33.0742			0.21099	66.7551			0.09916	42.127			0.0785	40.2102		0.16	34.7604		0.22394	66.431		0.22305	91.3657		0.24183	89.6695		0.13925	56.6749		0.08685	46.7534
	0.10565	33.4327			0.21342	67.2929			0.10057	42.5338			0.07785	40.5688		0.155	35.2211		0.22689	67.1343		0.22635	92.2344		0.25252	90.4624		0.14007	57.192		0.08837	47.2912
	0.10611	33.7981			0.21711	67.8169			0.10165	42.9337			0.08032	40.9411		0.145	35.7526		0.23101	67.7893		0.22666	93.117		0.25819	91.2829		0.14256	57.6402		0.08622	47.7807
	0.10634	34.1704			0.22193	68.3547			0.10423	43.3129			0.08307	41.2996		0.132	36.2841		0.23585	68.4374		0.2299	93.9651		0.26358	92.0827		0.14546	58.1021		0.0892	48.3047
	0.1082	34.5427			0.22577	68.8718			0.10475	43.6714			0.08386	41.6512		0.164	36.7801		0.2421	69.0993		0.23384	94.8545		0.26478	92.8894		0.14529	58.5434		0.08641	48.8425
	0.1085	34.8944			0.22831	69.3544			0.10562	44.0851			0.08596	42.0029		0.152	37.3117		0.24428	69.7336		0.23445	95.7164		0.26924	93.6824		0.14632	59.0467		0.09002	49.3665
	0.10897	35.2736			0.23149	69.8646			0.10682	44.4643			0.0864	42.3752		0.171	37.8432		0.24395	70.4024		0.23789	96.5783		0.2731	94.4684		0.14837	59.5087		0.08941	49.8629
	0.11004	35.6735			0.23408	70.3817			0.10764	44.8366			0.08645	42.7268		0.162	38.3392		0.24398	71.0367		0.24023	97.4263		0.2855	95.2199		0.15054	59.9844		0.08917	50.3869
	0.11177	36.032			0.2371	70.8988			0.10906	45.202			0.08908	43.0716		0.155	38.9062		0.24383	71.671		0.24376	98.2744		0.29236	95.9715		0.15132	60.4257		0.09005	50.8902
	0.11297	36.4181			0.24035	71.3883			0.10946	45.5744			0.08815	43.4025		0.16	39.4377		0.24227	72.3122		0.24363	99.1018		0.29636	96.7575		0.15136	60.8945		0.09282	51.4142
	0.1147	36.818			0.24437	71.871			0.11036	45.9329			0.09062	43.7404		0.163	39.9692		0.24252	72.9259		0.2483	99.9499		0.30108	97.4884		0.15228	61.3634		0.09284	51.9038
	0.11634	37.1697			0.2487	72.3329			0.11174	46.3259			0.09263	44.0851		0.166	40.4652		0.24482	73.5464		0.24995	100.743		0.30726	98.2124		0.15405	61.8322		0.09369	52.4553
	0.11736	37.5489			0.25182	72.7742			0.1116	46.6775			0.09312	44.4229		0.161	40.9967		0.24978	74.1738		0.25669	101.57		0.31188	98.9639		0.15562	62.2597		0.0933	52.9518
	0.11837	37.9419			0.25589	73.2361			0.11191	47.0498			0.09616	44.747		0.169	41.5282		0.2547	74.7737		0.26083	102.363		0.30796	99.6534		0.15635	62.763		0.09549	53.4826
	0.11736	38.328			0.25881	73.6636			0.11308	47.4015			0.09685	45.071		0.19	42.0598		0.25959	75.3804		0.26464	103.156		0.30802	100.329		0.15764	63.2387		0.09864	54.0342
	0.11909	38.6934			0.26309	74.1256			0.11315	47.7462			0.0978	45.402		0.163	42.5558		0.26445	75.9665		0.26714	103.956		0.31044	101.032		0.15933	63.7145		0.09714	54.5307
	0.12038	39.0726			0.26748	74.5255			0.11523	48.1254			0.10005	45.7192		0.193	43.0873		0.26713	76.5387		0.27142	104.749		0.30716	101.708		0.16044	64.1282		0.09914	55.0753
	0.12042	39.4449			0.2727	74.9667			0.1163	48.4771			0.10132	46.0294		0.179	43.6543		0.271	77.1179		0.27505	105.521		0.31261	102.391		0.16134	64.6177		0.10025	55.558
	0.12175	39.8241			0.27767	75.3804			0.11791	48.8287			0.10325	46.3397		0.169	44.1149		0.27704	77.6902		0.27838	106.307		0.32432	103.039		0.1629	65.0796		0.10461	56.0544
	0.1213	40.2102			0.28098	75.7941			0.11957	49.1803			0.10611	46.6499		0.188	44.611		0.28115	78.2624		0.28186	107.073		0.33792	103.708		0.16399	65.5278		0.10366	56.5853
	0.12302	40.5619			0.28443	76.1871			0.12039	49.532			0.10659	46.9533		0.172	45.0716		0.28532	78.8071		0.2861	107.838		0.34524	104.321		0.16517	66.0035		0.10335	57.1093
	0.12349	40.9411			0.28764	76.587			0.12151	49.8905			0.10886	47.2498		0.187	45.5677		0.28667	79.3656		0.29052	108.582		0.34514	104.976		0.16618	66.4655		0.10488	57.654
	0.12344	41.341			0.29144	76.9869			0.12309	50.249			0.10971	47.5325		0.165	46.0638		0.28901	79.9103		0.29357	109.348		0.34257	105.583		0.16802	66.9274		0.10579	58.1573
	0.12569	41.7064			0.29561	77.3661			0.12432	50.5937			0.11118	47.8565		0.169	46.5598		0.29044	80.4412		0.29869	110.065		0.34182	106.19		0.17035	67.3756		0.10762	58.6951
	0.1255	42.0925			0.30008	77.7384			0.12508	50.9247			0.11409	48.1323		0.172	47.0205		0.29085	80.979		0.30221	110.782		0.34236	106.3		0.17191	67.8238		0.10906	59.1846
	0.12618	42.4441			0.30358	78.1176			0.12739	51.2694			0.11515	48.415		0.178	47.4811		0.29217	81.503		0.31028	111.513		0.35567	106.769		0.17353	68.2926		0.10817	59.7293
	0.12797	42.8234			0.30972	78.4486			0.12801	51.628			0.11741	48.6977		0.209	47.9417		0.29223	82.0132		0.31792	112.23		0.36208	107.465		0.17536	68.7476		0.10917	60.2119
	0.12795	43.1957			0.31456	78.8347			0.12914	51.9589			0.11956	48.9804		0.218	48.367		0.29737	82.4889		0.32405	112.864		0.3658	107.962		0.17713	69.2027		0.10959	60.7566
	0.12899	43.5818			0.31885	79.1725			0.13072	52.2899			0.1204	49.2493		0.193	48.8276		0.30499	82.9853		0.32425	113.554		0.37128	108.541		0.17844	69.6578		0.10924	61.2531
	0.13164	43.9472			0.32411	79.5173			0.13195	52.6139			0.12296	49.5113		0.184	49.2882		0.31422	83.4611		0.32697	114.216		0.37402	109.058		0.17871	70.1128		0.11163	61.7908
	0.13123	44.3126			0.32762	79.8689			0.13345	52.9655			0.12641	49.7733		0.196	49.7489		0.32116	83.9299		0.32954	114.878		0.38044	109.596		0.18165	70.5817		0.11326	62.301
	0.13244	44.6987			0.33129	80.1998			0.13584	53.3034			0.12771	50.0353		0.199	50.1386		0.32403	84.3919		0.32991	115.526		0.37952	110.099		0.18367	71.0091		0.11212	62.7906
	0.13343	45.071			0.33598	80.5032			0.13677	53.5999			0.13052	50.2835		0.209	50.5993		0.32615	84.84		0.33558	116.139		0.3808	110.568		0.18491	71.4642		0.11201	63.2732
	0.13388	45.4296			0.33945	80.8411			0.13868	53.9308			0.13362	50.5248		0.178	51.0245		0.3303	85.2882		0.34074	116.767		0.38419	111.044		0.18597	71.9468		0.11441	63.7972
	0.13594	45.8019			0.34316	81.1375			0.14007	54.2549			0.13426	50.7592		0.183	51.4497		0.33477	85.7157		0.34516	117.353		0.3879	111.478		0.18681	72.4019		0.11547	64.335
	0.13673	46.1604			0.34624	81.4685			0.14229	54.5582			0.13786	51.0074		0.183	51.8749		0.33856	86.1293		0.3495	117.939		0.39214	111.906		0.1905	72.8156		0.11647	64.8245
	0.13697	46.5121			0.35103	81.7787			0.14318	54.8754			0.13875	51.2281		0.222	52.2647		0.34234	86.5499		0.35469	118.518		0.39877	112.347		0.18953	73.2637		0.11842	65.3623
	0.13962	46.8706			0.35435	82.0545			0.14455	55.1926			0.14078	51.4625		0.202	52.6899		0.34488	86.9567		0.35755	119.077		0.41031	112.74		0.19048	73.7326		0.12128	65.8381
	0.13971	47.2636			0.35742	82.3579			0.14685	55.5028			0.14465	51.6969		0.196	53.1151		0.34755	87.3497		0.36188	119.601		0.41809	113.126		0.19352	74.1738		0.12238	66.3758
	0.14035	47.6221			0.36036	82.6199			0.14902	55.82			0.14545	51.9106		0.173	53.5048		0.35229	87.7289		0.36665	120.111		0.422	113.505		0.1936	74.6289		0.1254	66.8792
	0.14259	47.9875			0.36327	82.9095			0.15069	56.1027			0.14851	52.1244		0.199	53.93		0.35985	88.115		0.37338	120.642		0.438	113.85		0.1942	75.0839		0.12394	67.4101
	0.14239	48.3392			0.36896	83.1784			0.15259	56.4198			0.15035	52.345		0.192	54.3198		0.36647	88.4874		0.37905	121.083		0.45013	114.209		0.19551	75.4907		0.12588	67.9341
	0.14454	48.7046			0.37565	83.4197			0.15345	56.737			0.15022	52.5312		0.191	54.7096		0.37275	88.8528		0.38575	121.593		0.45388	114.512		0.1977	75.9458		0.12876	68.3822
	0.14637	49.0631			0.38121	83.6679			0.15529	57.0472			0.15353	52.7449		0.218	55.0993		0.38011	89.2113		0.39017	122.048		0.45575	114.816		0.19963	76.4008		0.12895	68.9407
	0.146	49.4147			0.38627	83.9299			0.15775	57.3092			0.15549	52.9311		0.187	55.4891		0.38636	89.5491		0.39576	122.517		0.46301	115.098		0.20004	76.8283		0.12893	69.4095
	0.14784	49.7802			0.39025	84.1574			0.15954	57.6126			0.15748	53.1448		0.188	55.8789		0.39031	89.887		0.39976	122.959		0.47628	115.409		0.20034	77.242		0.13208	69.9473
	0.15011	50.1456			0.39445	84.4125			0.16195	57.9022			0.16047	53.3241		0.201	56.3041		0.39377	90.2317		0.40693	123.372		0.48211	115.657		0.20351	77.6695		0.13281	70.4369
	0.15081	50.5041			0.40135	84.6332			0.16375	58.1849			0.16144	53.5033		0.188	56.6584		0.3997	90.5558		0.41345	123.758		0.4901	115.926		0.20403	78.1038		0.13175	70.9471
	0.15265	50.8489			0.40736	84.8607			0.16494	58.4676			0.16421	53.6826		0.22	57.0836		0.40492	90.8522		0.41853	124.193		0.5045	116.16		0.20309	78.5451		0.13114	71.4435
	0.15332	51.2281			0.41249	85.0951			0.16713	58.7502			0.16764	53.8481		0.223	57.4734		0.40974	91.1763		0.4213	124.544		0.50931	116.394		0.20393	78.945		0.13455	71.933
	0.15321	51.5659			0.41916	85.3089			0.16895	59.026			0.1687	54.048		0.193	57.8632		0.41484	91.459		0.42983	124.896		0.52214	116.608		0.20532	79.3518		0.13698	72.4708
	0.15493	51.9244			0.42545	85.5433			0.17192	59.2949			0.17259	54.2066		0.227	58.2884		0.42177	91.7348		0.43546	125.248		0.52832	116.794		0.20674	79.8068		0.13628	72.9741
	0.15488	52.2899			0.43215	85.7432			0.17312	59.5569			0.17512	54.3721		0.216	58.6781		0.42979	92.0244		0.44316	125.592		0.52925	116.994		0.20739	80.2067		0.13762	73.4706
	0.15621	52.6346			0.43855	85.9087			0.17563	59.8396			0.17763	54.5307		0.201	59.0679		0.43553	92.3002		0.44882	125.868		0.53019	117.167		0.20852	80.648		0.14258	73.9463
	0.15809	52.9862			0.4442	86.1224			0.17847	60.143			0.18145	54.6961		0.242	59.4577		0.43948	92.5553		0.45781	126.158		0.53033	117.339		0.21257	81.0479		0.14607	74.4634
	0.15826	53.3241			0.44911	86.3155			0.18035	60.3912			0.18316	54.8547		0.221	59.8829		0.44221	92.8035		0.46134	126.427		0.53618	117.491		0.21484	81.4754		0.14696	74.9667
	0.15984	53.6757			0.45258	86.5154			0.18209	60.6256			0.18686	55.0064		0.224	60.2727		0.44527	93.0379		0.4682	126.709		0.54671	117.663		0.21502	81.8753		0.14573	75.4631
	0.15977	54.0342			0.45761	86.7154			0.18357	60.9083			0.18977	55.1512		0.239	60.5916		0.44818	93.2585		0.47458	126.93		0.55845	117.78		0.2158	82.289		0.15123	75.9665
	0.16098	54.379			0.46452	86.8809			0.18653	61.1772			0.19242	55.3029		0.224	61.0168		0.45236	93.4929		0.48237	127.171		0.56874	117.925		0.22072	82.7164		0.15146	76.4491
	0.16295	54.7306			0.46999	87.0463			0.18895	61.3978			0.19658	55.4201		0.238	61.4065		0.45795	93.7067		0.48699	127.33		0.57887	118.029		0.22376	83.137		0.15173	76.9455
	0.16361	55.0684			0.47465	87.2187			0.19099	61.6598			0.19847	55.5718		0.257	61.8317		0.46332	93.9204		0.49465	127.544		0.59374	118.153		0.22532	83.53		0.15305	77.4419
	0.16603	55.4063			0.48053	87.3911			0.19322	61.9218			0.20157	55.6821		0.256	62.1861		0.4694	94.1342		0.50216	127.716		0.60949	118.263		0.22773	83.9575		0.15524	77.9315
	0.16872	55.7579			0.48625	87.5359			0.19651	62.1701			0.20587	55.82		0.257	62.5404		0.47518	94.3341		0.50753	127.895		0.61763	118.339		0.23163	84.3574		0.16139	78.4348
	0.16895	56.0958			0.49103	87.6945			0.19908	62.4045			0.20846	55.9372		0.253	62.9656		0.48082	94.5409		0.51264	128.082		0.61887	118.429		0.23343	84.7849		0.16089	78.9243
	0.17121	56.4267			0.4986	87.8392			0.20171	62.6182			0.21103	56.0682		0.274	63.3554		0.48823	94.7064		0.52031	128.226		0.62149	118.511		0.23401	85.1434		0.16062	79.4138
	0.17211	56.7783			0.5064	87.9702			0.20398	62.8871			0.21608	56.1854		0.26	63.7452		0.49589	94.8995		0.52643	128.323		0.6286	118.615		0.23582	85.5433		0.16567	79.9034
	0.17184	57.1024			0.51434	88.1012			0.20621	63.1215			0.21829	56.2957		0.258	64.1349		0.50318	95.0787		0.53831	128.468		0.63607	118.67		0.23865	85.957		0.16721	80.4067
	0.17376	57.4471			0.52193	88.246			0.20945	63.3353			0.22278	56.4198		0.262	64.5247		0.51091	95.2442		0.54391	128.543		0.64873	118.739		0.24132	86.3431		0.16699	80.9031
	0.1748	57.7781			0.52818	88.3563			0.21125	63.5559			0.22582	56.5163		0.266	64.879		0.51955	95.4166		0.55438	128.661		0.64846	118.808		0.24147	86.7292		0.16597	81.3651
	0.1751	58.1021			0.53478	88.508			0.21394	63.811			0.228	56.6336		0.261	65.2688		0.52597	95.5545		0.55997	128.709		0.65116	118.849		0.24395	87.1153		0.17072	81.8546
	0.17624	58.4469			0.54083	88.6115			0.2159	64.0178			0.23263	56.7301		0.271	65.6586		0.52994	95.7199		0.56932	128.812		0.65203	118.904		0.24691	87.5152		0.17341	82.3303
	0.17636	58.7985			0.54746	88.7425			0.21911	64.2523			0.23572	56.8542		0.281	66.0483		0.53292	95.8578		0.57618	128.847		0.65489	118.959		0.25011	87.8875		0.17515	82.7992
	0.17882	59.1295			0.55337	88.8321			0.22179	64.4729			0.23924	56.9369		0.285	66.4381		0.53696	96.0026		0.58468	128.93		0.65694	118.98		0.25065	88.2736		0.17403	83.3025
	0.17964	59.4604			0.55817	88.9424			0.22482	64.6797			0.24197	57.0472		0.28	66.8279		0.54308	96.1336		0.5884	128.943		0.66044	119.063		0.25335	88.6597		0.17678	83.7644
	0.18045	59.7776			0.56582	89.0527			0.22851	64.9142			0.24494	57.1231		0.29	67.2177		0.54817	96.2508		0.5986	128.978		0.66656	119.063		0.25668	89.032		0.18163	84.254
	0.18216	60.1154			0.57351	89.1492			0.23057	65.1072			0.24823	57.2127		0.289	67.6074		0.55187	96.3681		0.6034	129.006		0.67127	119.118		0.25715	89.4388		0.18093	84.7159
	0.18277	60.4326			0.57971	89.2527			0.23277	65.2865			0.25101	57.3092		0.285	67.9972		0.55891	96.4646		0.61376	129.033		0.67587	119.166		0.25759	89.7836		0.17857	85.1779
	0.18421	60.729			0.58633	89.363			0.23563	65.4864			0.25347	57.3989		0.275	68.387		0.56646	96.568		0.62071	129.054		0.68135	119.18		0.25883	90.1628		0.18397	85.6467
	0.18535	61.06			0.5929	89.4457			0.23884	65.7002			0.25788	57.4816		0.262	68.7767		0.57447	96.6645		0.63085	129.067		0.68925	119.221		0.2639	90.542		0.1862	86.1225
	0.18612	61.3703			0.59694	89.5422			0.24151	65.8863			0.26065	57.5575		0.292	69.1311		0.58091	96.7749		0.63797	129.04		0.69455	119.256		0.26699	90.9281		0.18706	86.5775
	0.1879	61.6943			0.60339	89.6319			0.24414	66.0725			0.26497	57.6333		0.26	69.5208		0.58955	96.8714		0.64688	129.033		0.70192	119.263		0.26841	91.2452		0.18624	87.0395
	0.18919	61.9908			0.61081	89.7284			0.24644	66.2724			0.2686	57.7091		0.294	69.8397		0.5974	96.9472		0.65322	129.012		0.7094	119.277		0.27037	91.6383		0.19116	87.4945
	0.19033	62.3286			0.61709	89.8111			0.24959	66.4448			0.27237	57.7919		0.265	70.2295		0.60423	97.0438		0.6637	129.026		0.71679	119.29		0.27311	91.9692		0.19499	87.9634
	0.19199	62.6389			0.62383	89.8663			0.25314	66.6379			0.27665	57.8608		0.276	70.6193		0.61258	97.1127		0.66957	129.026		0.72433	119.284		0.27567	92.3829		0.19336	88.4184
	0.19242	62.9492			0.63215	89.9628			0.25579	66.8171			0.28047	57.9298		0.257	70.9382		0.61777	97.1816		0.67996	129.006		0.73129	119.29		0.27691	92.7069		0.19203	88.901
	0.19509	63.2663			0.63903	90.0525			0.25842	66.9964			0.2835	57.9987		0.282	71.3634		0.62241	97.2713		0.68826	128.957		0.73998	119.325		0.27854	93.0793		0.19444	89.3285
	0.19532	63.5559			0.64452	90.1076			0.26045	67.1688			0.28716	58.0746		0.285	71.6823		0.62887	97.3609		0.69787	128.943		0.74777	119.332		0.28181	93.4309		0.19664	89.818
	0.19685	63.88			0.65034	90.1904			0.26402	67.3411			0.28994	58.1642		0.292	72.1075		0.63538	97.3954		0.70457	128.909		0.75629	119.332		0.28368	93.7963		0.19776	90.2179
	0.19824	64.1764			0.65688	90.2662			0.26574	67.4997			0.29395	58.2194		0.273	72.4264		0.64202	97.4712		0.71576	128.888		0.76355	119.325		0.28317	94.1411		0.19862	90.673
	0.20016	64.4936			0.66569	90.3283			0.2684	67.679			0.29765	58.2883		0.294	72.8162		0.64869	97.5402		0.72159	128.833		0.77137	119.311		0.28558	94.4789		0.20176	91.128
	0.20044	64.797			0.67514	90.3903			0.27134	67.8444			0.30097	58.3435		0.273	73.1351		0.65618	97.6022		0.73114	128.785		0.7789	119.297		0.28873	94.7961		0.20559	91.5693
	0.20153	65.0865			0.6833	90.4455			0.2738	68.0099			0.30414	58.4262		0.283	73.4894		0.66243	97.6712		0.73794	128.73		0.78793	119.284		0.29082	95.1477		0.20461	92.0037
	0.20356	65.383			0.69092	90.4937			0.27673	68.1409			0.30709	58.4676		0.269	73.8438		0.66633	97.7194		0.74853	128.688		0.79581	119.29		0.29134	95.4855		0.20548	92.4449
	0.20526	65.6864			0.69733	90.5627			0.27907	68.2926			0.30961	58.5503		0.281	74.1981		0.67054	97.7746		0.75362	128.592		0.80383	119.235		0.29352	95.8372		0.20818	92.9
	0.20678	65.9897			0.7032	90.6247			0.28231	68.4512			0.31347	58.6193		0.299	74.5524		0.67611	97.8435		0.76523	128.543		0.81046	119.228		0.29727	96.1543		0.211	93.3275
	0.20819	66.2724			0.71003	90.6661			0.2858	68.6235			0.31677	58.6813		0.305	74.8713		0.68081	97.8711		0.77359	128.461		0.82036	119.194		0.29956	96.4991		0.20951	93.7618
	0.21041	66.5758			0.71884	90.7281			0.2885	68.7614			0.32049	58.7571		0.284	75.2611		0.68702	97.8987		0.78518	128.426		0.82864	119.194		0.30063	96.8093		0.20931	94.1755
	0.21081	66.8792			0.72409	90.7764			0.29155	68.8787			0.32451	58.8192		0.331	75.6154		0.69479	97.947		0.79325	128.357		0.83805	119.159		0.30384	97.1541		0.21278	94.5961
	0.21269	67.1688			0.73113	90.8109			0.29448	69.0303			0.32756	58.8881		0.305	75.9343		0.70447	97.9883		0.80462	128.337		0.84752	119.187		0.30642	97.4643		0.21656	95.0374
	0.21452	67.4721			0.73688	90.8798			0.29678	69.1751			0.33235	58.9433		0.306	76.2887		0.71341	98.0297		0.80951	128.254		0.85552	119.146		0.30958	97.7815		0.21184	95.4511
	0.21643	67.7617			0.74514	90.9074			0.30038	69.2992			0.33635	59.0123		0.296	76.6076		0.72272	98.0642		0.82225	128.192		0.86547	119.132		0.30993	98.0849		0.21262	95.8647
	0.2178	68.072			0.75255	90.9419			0.30327	69.4302			0.33943	59.0812		0.306	76.9265		0.72954	98.1055		0.82821	128.109		0.87309	119.118		0.31263	98.4158		0.21642	96.306
	0.21948	68.3547			0.75921	90.9764			0.30683	69.5543			0.34372	59.1501		0.332	77.2808		0.7379	98.14		0.83965	128.054		0.8819	119.104		0.31615	98.733		0.2199	96.7059
	0.22094	68.6442			0.76698	91.0039			0.30989	69.6784			0.3475	59.1984		0.294	77.6351		0.74528	98.1745		0.84472	128.026		0.89132	119.077		0.31778	99.0363		0.21734	97.1265
	0.22207	68.9407			0.77343	91.0384			0.31316	69.7888			0.35114	59.2536		0.304	77.9895		0.75083	98.2159		0.85464	127.978		0.8986	119.063		0.32124	99.319		0.21952	97.5402
	0.22341	69.2303			0.77991	91.0867			0.31705	69.906			0.35658	59.3156		0.305	78.3084		0.7587	98.2434		0.86027	127.916		0.90913	119.077		0.32429	99.6293		0.2245	97.9745
	0.22517	69.4992			0.78832	91.1074			0.32066	70.037			0.36027	59.3639		0.292	78.6273		0.76764	98.2641		0.87184	127.875		0.91575	119.042		0.32751	99.9258		0.2248	98.34
	0.22529	69.8094			0.79616	91.1418			0.32437	70.1542			0.36422	59.4259		0.309	78.9816		0.7738	98.2848		0.87918	127.792		0.9262	119.035		0.32959	100.25		0.224	98.7812
	0.22717	70.1059			0.80386	91.1694			0.32754	70.2438			0.36858	59.488		0.325	79.3005		0.77849	98.2986		0.8885	127.751		0.93226	119.001		0.33102	100.512		0.2266	99.1673
	0.2288	70.3955			0.81086	91.2177			0.33052	70.3403			0.37201	59.5294		0.325	79.6549		0.78479	98.3331		0.89498	127.654		0.94132	118.946		0.33495	100.815		0.22849	99.5672
	0.23067	70.6989			0.81707	91.2246			0.3344	70.4782			0.37664	59.5707		0.327	79.9738		0.78775	98.3469		0.90479	127.633		0.94964	118.939		0.33856	101.105		0.22734	99.9878
	0.23185	70.9953			0.82618	91.2659			0.337	70.5679			0.3806	59.6328		0.341	80.2927		0.79218	98.3538		0.91229	127.564		0.95843	118.925		0.34051	101.387		0.22711	100.353
	0.23383	71.2642			0.83219	91.2866			0.3395	70.6851			0.384	59.6879		0.323	80.647		0.79841	98.3675		0.92388	127.502		0.96647	118.904		0.34117	101.656		0.22778	100.76
	0.23569	71.5538			0.83834	91.328			0.34327	70.754			0.38835	59.7155		0.342	80.9659		0.80166	98.3813		0.93164	127.392		0.97463	118.877		0.34411	101.932		0.23129	101.132
	0.237	71.8434			0.84472	91.3556			0.34641	70.8781			0.39163	59.7914		0.334	81.3203		0.80698	98.3882		0.94369	127.364		0.98499	118.822		0.34655	102.194		0.234	101.512
	0.23887	72.0985			0.85064	91.3694			0.34998	70.954			0.395	59.8189		0.329	81.6746		0.81242	98.4089		0.95113	127.24		0.99388	118.794		0.34821	102.47		0.23253	101.918
	0.24027	72.3605			0.85758	91.3969			0.35372	71.0298			0.39967	59.8672		0.335	82.0644		0.81706	98.4089		0.96145	127.192		1.00423	118.746		0.34932	102.739		0.23346	102.291
	0.24234	72.6294			0.86387	91.4107			0.35665	71.1332			0.40243	59.9224		0.337	82.4187		0.82076	98.4296		0.96816	127.116		1.01271	118.732		0.35141	102.987		0.23604	102.684
	0.24276	72.9052			0.8705	91.4452			0.3607	71.2229			0.40711	59.9706		0.343	82.8085		0.82649	98.4227		0.979	127.068		1.02167	118.711		0.35374	103.249		0.23666	103.084
	0.24489	73.1603			0.87735	91.4659			0.36397	71.3332			0.41142	60.012		0.357	83.1628		0.83188	98.4572		0.98523	126.971		1.0301	118.67		0.35482	103.511		0.23818	103.435
	0.24652	73.4223			0.88479	91.4728			0.36706	71.3883			0.41494	60.0671		0.334	83.5526		0.83972	98.4434		0.99613	126.896		1.03805	118.649		0.35753	103.752		0.24127	103.759
	0.24796	73.6981			0.89318	91.4797			0.37009	71.478			0.41841	60.0947		0.349	83.9423		0.84685	98.471		1.00232	126.847		1.04731	118.601		0.36066	103.98		0.2479	104.152
	0.24896	73.9532			0.90359	91.4935			0.37372	71.5607			0.42228	60.1361		0.348	84.2967		0.8536	98.4848		1.01284	126.813		1.05644	118.594		0.364	104.228		0.24656	104.518
	0.25123	74.1876			0.91112	91.5141			0.37673	71.6572			0.42736	60.1775		0.363	84.7219		0.86139	98.4779		1.02025	126.709		1.06636	118.525		0.36464	104.483		0.24675	104.89
	0.25276	74.4634			0.91994	91.5073			0.38156	71.7124			0.43101	60.2326		0.357	85.1117		0.86651	98.4917		1.03084	126.696		1.07477	118.532		0.36527	104.711		0.25002	105.249
	0.25445	74.7185			0.92624	91.521			0.38453	71.7951			0.43368	60.2602		0.352	85.5369		0.87117	98.4917		1.03838	126.599		1.08398	118.518		0.36753	104.938		0.255	105.593
	0.25549	74.9736			0.93318	91.5417			0.38786	71.8917			0.43753	60.3085		0.386	85.8912		0.88205	98.5054		1.04924	126.537		1.09195	118.463		0.37092	105.145		0.25626	105.952
	0.25723	75.2287			0.94004	91.5555			0.39093	71.9468			0.44127	60.3498		0.371	86.281		0.88808	98.5123		1.05767	126.447		1.10057	118.401		0.37263	105.379		0.25636	106.296
	0.26017	75.47			0.94696	91.5555			0.39456	72.0089			0.44517	60.405		0.416	86.7062		0.89349	98.5054		1.06814	126.434		1.11017	118.387		0.3741	105.607		0.25694	106.634
	0.26218	75.7045			0.95392	91.5693			0.3974	72.0571			0.44922	60.4257		0.405	87.0251		0.89783	98.5054		1.07528	126.351		1.11913	118.373		0.37647	105.807		0.26219	106.945
	0.26461	75.9665			0.96226	91.5762			0.40175	72.1537			0.45278	60.4808		0.405	87.4503		0.90544	98.5123		1.08732	126.309		1.12683	118.325		0.37937	106.041		0.26213	107.296
	0.26607	76.194			0.97074	91.5762			0.40534	72.2088			0.45687	60.5222		0.408	87.7692		0.91321	98.4917		1.09727	126.241		1.13703	118.304		0.38315	106.228		0.26045	107.641
	0.2681	76.4353			0.97885	91.59			0.40868	72.2778			0.46033	60.5636		0.395	88.1944		0.92015	98.4779		1.10697	126.227		1.14586	118.298		0.38489	106.448		0.26496	107.958
	0.26966	76.6904			0.98678	91.6107			0.41172	72.3329			0.46403	60.5912		0.4	88.5487		0.92675	98.471		1.11372	126.103		1.15475	118.256		0.38711	106.669		0.26885	108.282
	0.27069	76.911			0.99445	91.6038			0.41453	72.4088			0.46874	60.6532		0.389	88.9031		0.93124	98.4779		1.12523	126.061		1.16347	118.187		0.39102	106.869		0.27244	108.634
	0.27239	77.1524			1.00014	91.6176			0.41906	72.4639			0.47202	60.6739		0.421	89.2574		0.93865	98.4572		1.13313	125.992		1.16995	118.187		0.39211	107.069		0.27188	108.951
	0.27441	77.3799			1.00917	91.6314			0.42276	72.526			0.47494	60.7222		0.422	89.6826		0.94474	98.4572		1.14329	125.937		1.18006	118.139		0.39556	107.262		0.27773	109.234
	0.27673	77.6074			1.0172	91.6383			0.42699	72.5742			0.47882	60.7428		0.402	89.9661		0.95324	98.4296		1.15184	125.847		1.18973	118.125		0.39825	107.462		0.28098	109.565
	0.27745	77.8418			1.02782	91.6314			0.43092	72.6432			0.48119	60.7911		0.417	90.3558		0.96046	98.4089		1.16056	125.806		1.19804	118.098		0.40456	107.641		0.28192	109.861
	0.27956	78.0625			1.03824	91.6727			0.43437	72.7121			0.48472	60.8532		0.424	90.6747		0.96933	98.4158		1.16617	125.716		1.2061	118.098		0.40666	107.862		0.282	110.158
	0.2812	78.2831			1.04776	91.6589			0.43769	72.7466			0.48867	60.8876		0.396	90.9936		0.98129	98.4089		1.17734	125.682		1.21548	118.042		0.40899	108.027		0.28588	110.489
	0.28325	78.5175			1.05929	91.6796			0.44218	72.788			0.49242	60.9083		0.435	91.2771		0.99138	98.402		1.18106	125.579		1.22421	118.049		0.41119	108.206		0.29187	110.799
	0.285	78.7451			1.06692	91.6934			0.446	72.8431			0.49593	60.9497		0.419	91.6315		0.99775	98.3813		1.19451	125.551		1.23293	118.001		0.41641	108.399		0.29252	111.088
	0.28731	78.9726			1.07294	91.6796			0.45087	72.9052			0.49928	60.9704		0.412	91.9504		1.00245	98.3675		1.19947	125.482		1.24257	118.008		0.4179	108.586		0.29419	111.378
	0.28833	79.1725			1.08191	91.6865			0.45393	72.9466			0.5038	61.0255		0.434	92.2693		1.00968	98.3744		1.2115	125.427		1.2503	117.967		0.41983	108.751		0.29704	111.681
	0.29061	79.3932			1.08912	91.6727			0.45669	72.9672			0.50796	61.0669		0.438	92.5882		1.01898	98.3607		1.21822	125.358		1.26077	117.953		0.42414	108.916		0.30236	111.93
	0.29208	79.6138			1.09666	91.6865			0.46071	73.0431			0.51107	61.0945		0.454	92.9071		1.02402	98.3607		1.22845	125.289		1.26875	117.904		0.42668	109.103		0.3022	112.233
	0.29476	79.8206			1.10421	91.6727			0.4644	73.0914			0.5143	61.122		0.471	93.1197		1.02736	98.3607		1.23568	125.234		1.27781	117.849		0.42948	109.282		0.3028	112.516
	0.29664	80.0206			1.1124	91.6865			0.46969	73.1258			0.51761	61.1565		0.453	93.4386		1.0342	98.3538		1.24829	125.165		1.2874	117.822		0.43075	109.434		0.30428	112.771
	0.29828	80.2412			1.12023	91.6865			0.47332	73.1741			0.52084	61.2117		0.471	93.722		1.04094	98.3538		1.25698	125.075		1.29432	117.794		0.43546	109.613		0.30843	113.046
	0.3005	80.4687			1.12802	91.6727			0.47648	73.2224			0.52314	61.2324		0.486	94.0409		1.04785	98.34		1.26791	125.048		1.30305	117.753		0.43864	109.778		0.30967	113.302
	0.30155	80.6687			1.13642	91.6589			0.48037	73.2637			0.526	61.2944		0.479	94.3244		1.05427	98.34		1.2768	124.958		1.31177	117.705		0.44254	109.93		0.30794	113.577
	0.30394	80.8549			1.14507	91.652			0.48358	73.3051			0.52898	61.3427		0.497	94.6079		1.0585	98.3331		1.28743	124.924		1.31958	117.684		0.44466	110.04		0.31334	113.826
	0.30568	81.0962			1.15271	91.6727			0.48667	73.3327			0.53152	61.3634		0.505	94.8914		1.06378	98.3193		1.29436	124.813		1.32982	117.663		0.44758	110.206		0.31861	114.074
	0.30693	81.2823			1.15887	91.6589			0.49148	73.3878			0.53451	61.4185		0.528	95.1394		1.07177	98.3193		1.30319	124.765		1.33814	117.594		0.45246	110.337		0.31977	114.322
	0.30873	81.4685			1.16678	91.6589			0.49503	73.4292			0.5374	61.4461		0.484	95.4228		1.0773	98.271		1.31133	124.717		1.34646	117.567		0.45532	110.482		0.32317	114.591
	0.31129	81.6684			1.17328	91.652			0.49896	73.443			0.5411	61.4944		0.548	95.6709		1.0855	98.271		1.32217	124.682		1.35535	117.525		0.4586	110.592		0.32575	114.805
	0.31329	81.8615			1.17932	91.652			0.50255	73.4637			0.54395	61.5288		0.507	95.9189		1.09367	98.2572		1.32701	124.579		1.36448	117.511		0.4615	110.73		0.32789	115.046
	0.31476	82.0752			1.18824	91.652			0.50749	73.5257			0.54733	61.584		0.519	96.167		1.10049	98.2503		1.33872	124.544		1.3731	117.477		0.46552	110.854		0.33116	115.28
	0.31752	82.2752			1.19713	91.6383			0.51161	73.5602			0.55089	61.6254		0.508	96.415		1.1069	98.2434		1.34589	124.462		1.3822	117.449		0.46861	110.992		0.33084	115.522
	0.31946	82.4475			1.20496	91.6383			0.51495	73.5809			0.55399	61.646		0.532	96.6276		1.11235	98.2365		1.35677	124.441		1.39048	117.429		0.46973	111.109		0.33367	115.749
	0.32103	82.6475			1.21327	91.6245			0.51889	73.6016			0.5579	61.6874		0.552	96.8756		1.1193	98.2159		1.36084	124.358		1.39909	117.394		0.47377	111.24		0.33932	115.984
	0.32386	82.8268			1.22191	91.6245			0.5229	73.6498			0.56096	61.7081		0.523	97.1237		1.12493	98.2159		1.37297	124.379		1.40806	117.394		0.47919	111.316		0.34264	116.184
	0.32558	83.006			1.23225	91.6107			0.52633	73.6705			0.56445	61.7495		0.534	97.3363		1.13477	98.209		1.38044	124.289		1.41667	117.367		0.48293	111.488		0.34331	116.404
	0.32791	83.1922			1.24107	91.6038			0.53028	73.7119			0.56824	61.7839		0.552	97.5489		1.14257	98.209		1.39083	124.248		1.42622	117.353		0.48454	111.578		0.34437	116.597
	0.33033	83.3714			1.24906	91.6107			0.53366	73.7188			0.57046	61.8253		0.542	97.7615		1.14932	98.1745		1.39754	124.165		1.43531	117.305		0.48683	111.661		0.3513	116.804
	0.33242	83.5507			1.25686	91.6176			0.53788	73.7601			0.57495	61.8598		0.537	97.9741		1.15633	98.1676		1.40837	124.138		1.44434	117.312		0.49093	111.792		0.35251	117.011
	0.3346	83.73			1.26538	91.6038			0.54234	73.7877			0.57935	61.9218		0.549	98.1512		1.16354	98.1676		1.41202	124.048		1.45333	117.249		0.49441	111.895		0.35393	117.218
	0.33685	83.9023			1.273	91.6038			0.54587	73.8153			0.58244	61.9425		0.56	98.3284		1.16987	98.1676		1.42465	124.027		1.46119	117.229		0.49691	111.992		0.35568	117.411
	0.33947	84.0816			1.281	91.5969			0.55108	73.8153			0.58788	61.9701		0.551	98.5056		1.176	98.1538		1.43149	123.917		1.47048	117.194		0.50065	112.109		0.36328	117.611
	0.34137	84.2609			1.28956	91.6038			0.55548	73.8498			0.59293	61.9977		0.543	98.7182		1.18239	98.1262		1.44209	123.91		1.47956	117.16		0.50466	112.192		0.3624	117.804
	0.34397	84.4263			1.29979	91.59			0.56027	73.8842			0.59639	62.0459		0.582	98.8953		1.18934	98.1193		1.45045	123.841		1.4871	117.139		0.50817	112.295		0.36435	117.983
	0.34546	84.5987			1.30981	91.5831			0.56445	73.8911			0.60095	62.0873		0.575	99.0725		1.19704	98.1124		1.46075	123.745		1.49768	117.077		0.51041	112.343		0.36792	118.162
	0.34805	84.7504			1.31684	91.5693			0.5676	73.9256			0.60397	62.1149		0.598	99.2497		1.20726	98.0849		1.46928	123.683		1.50572	117.056		0.51376	112.481		0.37382	118.328
	0.35136	84.9228			1.32627	91.5693			0.57174	73.9463			0.60905	62.1632		0.63	99.3914		1.21829	98.0918		1.48046	123.669		1.51406	117.022		0.5167	112.55		0.37592	118.521
	0.35341	85.0744			1.33396	91.5555			0.57605	73.9601			0.61348	62.1907		0.612	99.5686		1.22914	98.0711		1.48937	123.558		1.52438	116.981		0.52033	112.626		0.37739	118.714
	0.35598	85.2261			1.34197	91.5555			0.5796	73.9877			0.61666	62.2252		0.608	99.7103		1.23912	98.0573		1.49929	123.531		1.5337	116.939		0.52446	112.716		0.38024	118.873
	0.35811	85.3985			1.35097	91.5348			0.58436	74.0084			0.6208	62.2666		0.643	99.8521		1.24626	98.0435		1.50749	123.462		1.54188	116.932		0.52564	112.826		0.38507	119.017
	0.35967	85.5502			1.36098	91.5348			0.58954	74.029			0.6241	62.2804		0.628	99.9229		1.25448	98.0366		1.52024	123.421		1.55151	116.877		0.53161	112.874		0.3864	119.176
	0.3621	85.7226			1.36914	91.5141			0.59456	74.0704			0.62803	62.3148		0.637	100.1		1.26291	98.0228		1.52565	123.331		1.56021	116.856		0.53455	112.957		0.38694	119.355
	0.36422	85.8742			1.37694	91.5004			0.59781	74.0635			0.63268	62.3355		0.648	100.242		1.27056	98.0159		1.53797	123.31		1.56905	116.836		0.53694	113.033		0.39214	119.493
	0.36679	86.0121			1.38414	91.5073			0.60182	74.0911			0.63555	62.3838		0.666	100.348		1.27758	97.9883		1.54581	123.234		1.57828	116.794		0.54132	113.109		0.39862	119.645
	0.36762	86.1638			1.39415	91.4866			0.60702	74.1256			0.64011	62.3907		0.69	100.454		1.28406	97.9676		1.55712	123.269		1.58774	116.794		0.54593	113.171		0.39895	119.79
	0.37066	86.3224			1.40291	91.4797			0.61161	74.1325			0.64413	62.4252		0.666	100.596		1.29342	97.947		1.5644	123.172		1.59617	116.767		0.54839	113.26		0.40004	119.941
	0.37292	86.4603			1.41266	91.4797			0.61591	74.1325			0.64714	62.4665		0.699	100.703		1.30384	97.9401		1.5738	123.172		1.60597	116.732		0.55284	113.322		0.40448	120.079
	0.37573	86.5982			1.41836	91.4659			0.62023	74.16			0.65195	62.4872		0.686	100.809		1.31231	97.9194		1.58156	123.103		1.61418	116.719		0.55711	113.391		0.41007	120.224
	0.37741	86.7361			1.42496	91.4452			0.6246	74.1876			0.65591	62.5286		0.697	100.915		1.31995	97.9056		1.59211	123.041		1.62316	116.67		0.56279	113.433		0.4103	120.362
	0.37973	86.8671			1.43192	91.4383			0.62892	74.2014			0.65952	62.5424		0.713	101.021		1.32699	97.8987		1.60034	123.021		1.63214	116.636		0.56587	113.529		0.41047	120.5
	0.38262	87.005			1.44053	91.4245			0.633	74.2221			0.6635	62.5906		0.728	101.128		1.33478	97.8849		1.6111	122.972		1.64204	116.615		0.56839	113.591		0.41636	120.631
	0.38517	87.1636			1.44831	91.4314			0.63795	74.2014			0.6665	62.6044		0.727	101.234		1.34236	97.8711		1.61952	122.91		1.65113	116.594		0.57199	113.681		0.42353	120.755
	0.38728	87.3015			1.45655	91.4176			0.64322	74.2566			0.67164	62.6389		0.728	101.305		1.35023	97.8504		1.63066	122.903		1.66055	116.553		0.57764	113.722		0.42853	120.858
	0.39012	87.4187			1.46601	91.4245			0.64697	74.2772			0.67537	62.6665		0.738	101.376		1.35773	97.8229		1.63741	122.814		1.66841	116.532		0.58282	113.812		0.42791	120.996
	0.39231	87.5497			1.47439	91.4038			0.65077	74.2635			0.67951	62.7009		0.759	101.482		1.36428	97.8022		1.64891	122.766		1.67665	116.47		0.58702	113.86		0.43052	121.093
	0.39472	87.6738			1.48272	91.4107			0.65508	74.2772			0.68423	62.7354		0.751	101.588		1.37135	97.7884		1.65645	122.71		1.6862	116.457		0.59036	113.908		0.4364	121.203
	0.39703	87.8117			1.4908	91.3969			0.659	74.2979			0.68796	62.7492		0.753	101.659		1.37846	97.7746		1.66658	122.655		1.69443	116.401		0.5952	113.977		0.44036	121.327
	0.39972	87.9289			1.49817	91.4107			0.66274	74.2979			0.69207	62.7906		0.785	101.766		1.38826	97.7401		1.67476	122.607		1.70362	116.367		0.5981	114.025		0.44207	121.417
	0.40244	88.0461			1.50632	91.4176			0.66711	74.3324			0.69561	62.8182		0.783	101.801		1.39966	97.7332		1.68534	122.572		1.71299	116.346		0.60092	114.067		0.44733	121.527
	0.40516	88.1495			1.5145	91.3763			0.67184	74.3324			0.69989	62.8388		0.799	101.872		1.41035	97.7332		1.69407	122.497		1.72151	116.326		0.60567	114.136		0.45207	121.61
	0.40851	88.2736			1.52282	91.3694			0.67673	74.3531			0.70433	62.8733		0.79	101.943		1.41754	97.7125		1.70473	122.441		1.7304	116.284		0.61016	114.184		0.45349	121.713
	0.41128	88.3839			1.53075	91.3831			0.68097	74.3669			0.70897	62.894		0.799	102.013		1.42514	97.6988		1.71089	122.4		1.74014	116.236		0.61581	114.239		0.45639	121.81
	0.41455	88.508			1.53966	91.3625			0.68506	74.3807			0.71208	62.9285		0.787	102.084		1.43329	97.6919		1.72233	122.359		1.7495	116.215		0.6166	114.26		0.4612	121.906
	0.41808	88.6115			1.54838	91.3556			0.68904	74.3876			0.71657	62.9423		0.826	102.12		1.44298	97.6781		1.7309	122.303		1.75713	116.195		0.62021	114.336		0.46544	121.982
	0.42081	88.7287			1.55712	91.328			0.69328	74.3876			0.7209	62.9836		0.827	102.191		1.45293	97.6712		1.74094	122.283		1.7671	116.174		0.62365	114.343		0.46695	122.072
	0.42319	88.8252			1.56633	91.3073			0.69767	74.422			0.7253	63.0043		0.818	102.226		1.46322	97.6505		1.7496	122.221		1.77642	116.153		0.62675	114.363		0.46796	122.161
	0.42652	88.9424			1.57481	91.3211			0.70168	74.4151			0.72945	63.0526		0.837	102.297		1.47479	97.6505		1.75812	122.179		1.78466	116.084		0.63083	114.446		0.47579	122.244
	0.42942	89.0527			1.58288	91.3073			0.70607	74.4358			0.73324	63.0733		0.862	102.332		1.48424	97.6505		1.76749	122.111		1.79389	116.077		0.63389	114.481		0.48146	122.306
	0.43127	89.1561			1.59145	91.3073			0.7103	74.4565			0.73863	63.1008		0.874	102.368		1.49029	97.6298		1.7769	122.069		1.80296	116.036		0.6373	114.515		0.4831	122.403
	0.43418	89.2596			1.59925	91.2935			0.71437	74.4703			0.74202	63.1284		0.88	102.439		1.49457	97.6229		1.78301	122.021		1.8113	115.988		0.64116	114.563		0.48448	122.451
	0.43658	89.3561			1.6072	91.2659			0.71806	74.4634			0.74544	63.1491		0.895	102.474		1.50089	97.6298		1.79053	122.007		1.82148	115.953		0.64407	114.591		0.48711	122.52
	0.43901	89.4664			1.61606	91.2659			0.72256	74.491			0.74966	63.1698		0.887	102.51		1.50726	97.616		1.80112	121.917		1.82895	115.933		0.64688	114.618		0.49313	122.561
	0.4414	89.5767			1.6238	91.2453			0.72754	74.4979			0.75276	63.1974		0.892	102.545		1.51525	97.5746		1.81431	121.89		1.83868	115.905		0.65157	114.612		0.49654	122.658
	0.44412	89.6732			1.63058	91.2315			0.73119	74.5255			0.75582	63.2249		0.909	102.616		1.52293	97.5815		1.82326	121.862		1.84806	115.843		0.65334	114.667		0.49725	122.727
	0.44744	89.7767			1.64011	91.197			0.7351	74.5048			0.75944	63.2594		0.929	102.581		1.53009	97.5609		1.83527	121.793		1.85698	115.815		0.6561	114.701		0.50386	122.775
	0.44915	89.8456			1.64866	91.2108			0.73849	74.5048			0.76245	63.2801		0.931	102.651		1.53703	97.5471		1.84236	121.731		1.86591	115.774		0.66119	114.729		0.5081	122.816
	0.45123	89.9628			1.65768	91.1694			0.74333	74.5255			0.76591	63.3146		0.928	102.722		1.54659	97.5333		1.8513	121.704		1.87513	115.788		0.66549	114.743		0.51264	122.892
	0.45446	90.0594			1.66461	91.1901			0.74755	74.5461			0.77102	63.3284		0.927	102.722		1.55688	97.4988		1.85823	121.655		1.88385	115.76		0.66942	114.784		0.51378	122.934
	0.45749	90.1421			1.67301	91.1556			0.74995	74.5393			0.77412	63.3766		0.947	102.722		1.56647	97.4919		1.86984	121.635		1.89395	115.719		0.67249	114.811		0.51903	123.002
	0.46024	90.2317			1.68179	91.1694			0.7541	74.5393			0.77807	63.3904		0.948	102.758		1.57547	97.4574		1.87542	121.573		1.90241	115.698		0.67579	114.825		0.52447	123.044
	0.46304	90.3214			1.69009	91.1625			0.7587	74.5737			0.78168	63.4249		0.963	102.793		1.58417	97.4505		1.88586	121.517		1.91257	115.664		0.68056	114.818		0.52525	123.106
	0.46624	90.4179			1.69974	91.1625			0.76286	74.5875			0.78527	63.4525		0.981	102.829		1.59375	97.4299		1.89318	121.469		1.92017	115.629		0.68276	114.887		0.52808	123.168
	0.46873	90.4937			1.70918	91.128			0.76591	74.5944			0.789	63.4801		1.013	102.864		1.59888	97.4092		1.90287	121.476		1.93055	115.608		0.68564	114.894		0.53203	123.189
	0.47184	90.5834			1.71919	91.1349			0.77101	74.5737			0.79384	63.5007		1.007	102.864		1.60457	97.4023		1.91169	121.4		1.93833	115.56		0.69006	114.915		0.53903	123.223
	0.47452	90.6799			1.7268	91.1418			0.77523	74.6082			0.79793	63.5145		1.016	102.899		1.61146	97.3747		1.92096	121.393		1.94772	115.567		0.69285	114.915		0.53959	123.285
	0.478	90.7488			1.73407	91.1211			0.77957	74.6151			0.80288	63.5421		1.016	102.899		1.61671	97.3816		1.92934	121.338		1.95769	115.56		0.69693	114.949		0.54342	123.299
	0.48119	90.8454			1.74295	91.0936			0.78453	74.6082			0.80663	63.5697		1.024	102.935		1.62272	97.354		1.94049	121.317		1.96648	115.519		0.70067	114.956		0.54986	123.34
	0.48447	90.9074			1.75148	91.0936			0.7896	74.6013			0.81065	63.5766		1.023	102.97		1.63055	97.3609		1.94889	121.262		1.97381	115.443		0.70585	114.963		0.55321	123.382
	0.48728	90.9833			1.76037	91.1005			0.79515	74.6082			0.8155	63.5904		1.043	102.97		1.63791	97.3471		1.96004	121.242		1.98445	115.429		0.70933	114.949		0.55719	123.395
	0.49011	91.0522			1.76766	91.0591			0.79815	74.622			0.81921	63.6111		1.054	102.97		1.64729	97.3333		1.96627	121.186		1.99286	115.388		0.71397	115.005		0.55974	123.444
	0.49367	91.128			1.77671	91.0591			0.80236	74.6082			0.82307	63.6317		1.074	103.006		1.65562	97.3195		1.97487	121.173		2.00147	115.346		0.71816	115.039		0.56517	123.478
	0.49763	91.2177			1.78662	91.0798			0.80736	74.622			0.82701	63.6593		1.063	103.006		1.66431	97.292		1.98602	121.097		2.00983	115.346		0.7221	115.025		0.57139	123.485
	0.50021	91.2797			1.79448	91.0384			0.81242	74.6358			0.83112	63.6731		1.085	103.006		1.67303	97.2989		1.99573	121.055		2.01921	115.284		0.7265	115.032		0.57352	123.526
	0.50359	91.3487			1.80029	91.0522			0.81605	74.6427			0.83526	63.7007		1.082	103.006		1.68101	97.2989		2.00256	120.973		2.02836	115.264		0.73088	115.06		0.57524	123.554
	0.50682	91.4176			1.80779	91.0315			0.8201	74.6496			0.83793	63.7076		1.111	103.041		1.6879	97.2851		2.01409	120.945		2.03748	115.209		0.73341	115.06		0.58158	123.575
	0.50995	91.4866			1.81623	91.0177			0.8246	74.6427			0.84264	63.7283		1.123	103.076		1.69691	97.2644		2.01937	120.876		2.046	115.167		0.73774	115.087		0.58737	123.602
	0.51246	91.5624			1.82478	91.0246			0.82928	74.6427			0.84712	63.7696		1.129	103.076		1.70642	97.2437		2.02953	120.849		2.05473	115.167		0.74215	115.087		0.59104	123.623
	0.51479	91.6451			1.83388	91.0177			0.83421	74.6496			0.85023	63.7558		1.147	103.076		1.71364	97.2368		2.03912	120.8		2.06428	115.133		0.7467	115.087		0.59137	123.609
	0.51847	91.6865			1.84039	91.0039			0.83849	74.6496			0.85514	63.7903		1.144	103.112		1.71649	97.2092		2.04947	120.8		2.07247	115.098		0.75016	115.087		0.59862	123.616
	0.52177	91.7555			1.8482	90.997			0.84306	74.6358			0.85891	63.811		1.154	103.112		1.72092	97.2023		2.05619	120.731		2.08131	115.091		0.75372	115.101		0.60363	123.671
	0.52494	91.8244			1.85549	90.9695			0.84723	74.6634			0.86269	63.8317		1.137	103.112		1.72623	97.1816		2.0687	120.711		2.09094	115.036		0.75956	115.108		0.60941	123.685
	0.52881	91.8796			1.86328	90.9419			0.85014	74.6771			0.86707	63.8593		1.17	103.076		1.73277	97.1679		2.07607	120.642		2.0997	115.029		0.76355	115.115		0.61145	123.685
	0.53177	91.9347			1.87182	90.9419			0.85423	74.6703			0.86965	63.8868		1.185	103.076		1.73911	97.1334		2.08582	120.628		2.1082	115.029		0.76881	115.129		0.61779	123.678
	0.53458	91.9899			1.88175	90.9281			0.85781	74.6565			0.8743	63.8937		1.193	103.112		1.74533	97.1127		2.0948	120.607		2.11847	114.995		0.77381	115.122		0.62463	123.692
	0.53705	92.0382			1.89165	90.9212			0.8613	74.6771			0.87899	63.9282		1.207	103.112		1.75201	97.1058		2.10722	120.587		2.12726	115.002		0.77891	115.122		0.62761	123.706
	0.5409	92.1071			1.90084	90.9143			0.86607	74.6703			0.88237	63.9558		1.21	103.112		1.75965	97.092		2.11445	120.531		2.13631	114.953		0.78394	115.122		0.62912	123.72
	0.5446	92.1554			1.90882	90.8798			0.87034	74.6978			0.88659	63.9903		1.209	103.112		1.76753	97.0782		2.12419	120.518		2.14611	114.94		0.78908	115.142		0.63615	123.692
	0.54737	92.2105			1.9161	90.8936			0.87494	74.6703			0.89052	64.011		1.196	103.147		1.7751	97.0506		2.13148	120.463		2.15331	114.919		0.79235	115.122		0.64491	123.713
	0.55122	92.2588			1.92296	90.8936			0.87944	74.684			0.89335	64.0385		1.209	103.147		1.78258	97.0713		2.14158	120.4		2.16258	114.878		0.79675	115.149		0.64851	123.699
	0.55423	92.3139			1.92981	90.8867			0.88364	74.7185			0.89813	64.0799		1.238	103.076		1.78968	97.0369		2.15046	120.394		2.17278	114.843		0.80168	115.136		0.64963	123.713
	0.55801	92.3691			1.9377	90.8385			0.88713	74.6978			0.90164	64.0868		1.222	103.076		1.79575	97.0093		2.15897	120.366		2.18182	114.816		0.80396	115.142		0.65707	123.713
	0.56084	92.4036			1.94593	90.8454			0.89141	74.7047			0.9049	64.1006		1.265	103.076		1.80254	97.0024		2.1681	120.29		2.19174	114.802		0.80823	115.136		0.66209	123.664
	0.56537	92.4587			1.95531	90.8523			0.89766	74.7392			0.90907	64.1144		1.262	103.076		1.80972	96.9955		2.17881	120.276		2.20032	114.767		0.81238	115.136		0.66506	123.678
	0.56824	92.5208			1.96445	90.8385			0.90058	74.7323			0.9124	64.142		1.282	103.076		1.81659	96.9748		2.18916	120.194		2.20931	114.733		0.81708	115.136		0.66784	123.699
	0.57177	92.5553			1.97327	90.8385			0.9041	74.7254			0.91694	64.1764		1.276	103.041		1.82361	96.9886		2.19961	120.152		2.21945	114.698		0.82077	115.115		0.67463	123.72
	0.57516	92.5897			1.98278	90.8316			0.90895	74.7323			0.92047	64.1971		1.291	103.041		1.83184	96.9679		2.21055	120.118		2.22829	114.636		0.82405	115.136		0.67843	123.685
	0.57842	92.638			1.99283	90.8109			0.9138	74.7323			0.9241	64.2178		1.292	103.041		1.83835	96.9472		2.22006	120.083		2.23891	114.629		0.82849	115.129		0.68083	123.692
	0.58207	92.6932			2.00023	90.804			0.91815	74.7392			0.9284	64.2316		1.3	103.041		1.84736	96.9265		2.22702	120.049		2.24669	114.581		0.83407	115.136		0.68399	123.664
	0.58496	92.7207			2.00769	90.7971			0.92247	74.7254			0.93109	64.2592		1.311	103.006		1.85659	96.9403		2.23681	120.001		2.25747	114.54		0.83574	115.115		0.69007	123.657
	0.58906	92.769			2.01688	90.8109			0.92681	74.753			0.935	64.273		1.308	103.006		1.86726	96.9128		2.24555	119.945		2.26484	114.512		0.84008	115.122		0.69486	123.664
	0.59165	92.8104			2.02572	90.7902			0.93059	74.7737			0.93974	64.2867		1.35	103.006		1.87794	96.899		2.25313	119.925		2.2756	114.478		0.84562	115.108		0.69855	123.664
	0.5938	92.8517			2.03518	90.7833			0.93493	74.7737			0.94263	64.3074		1.34	103.006		1.88577	96.9059		2.26296	119.87		2.28385	114.45		0.84827	115.108		0.70353	123.651
	0.59803	92.8793			2.04506	90.7557			0.93968	74.753			0.9473	64.3419		1.346	103.006		1.89281	96.899		2.27342	119.821		2.293	114.409		0.854	115.101		0.70736	123.657
	0.60062	92.9207			2.05288	90.7695			0.94475	74.7668			0.95074	64.3419		1.361	103.006		1.89998	96.8714		2.28191	119.821		2.30094	114.381		0.85741	115.129		0.71351	123.623
	0.60442	92.9689			2.06266	90.7764			0.94859	74.7668			0.95498	64.3902		1.369	103.006		1.90823	96.8852		2.2931	119.801		2.31251	114.347		0.86167	115.101		0.71418	123.616
	0.60839	93.0103			2.07106	90.7419			0.95259	74.7806			0.95997	64.3971		1.392	103.006		1.91294	96.8783		2.3003	119.766		2.32178	114.347		0.86624	115.094		0.71541	123.623
	0.61149	93.0241			2.08016	90.7213			0.95634	74.7806			0.96263	64.4315		1.409	102.97		1.91871	96.8645		2.31257	119.759		2.33013	114.312		0.86971	115.053		0.71959	123.609
	0.61414	93.0724			2.08547	90.7213			0.96152	74.753			0.96609	64.4453		1.377	102.935		1.92282	96.8438		2.32106	119.697		2.33927	114.292		0.87386	115.067		0.726	123.575
	0.61733	93.1206			2.0945	90.7075			0.96609	74.7806			0.97035	64.4798		1.429	102.97		1.93182	96.8438		2.33021	119.711		2.34814	114.271		0.87851	115.073		0.72817	123.582
	0.62068	93.1275			2.10305	90.7075			0.96961	74.8013			0.97247	64.4867		1.425	102.935		1.9392	96.8507		2.33995	119.635		2.35737	114.229		0.88218	115.067		0.72772	123.547
	0.62473	93.1827			2.11217	90.6868			0.97358	74.7875			0.97619	64.5143		1.436	102.935		1.94775	96.83		2.3487	119.608		2.36629	114.202		0.88719	115.067		0.7379	123.54
	0.62861	93.2103			2.12035	90.6937			0.97792	74.7806			0.98007	64.535		1.421	102.935		1.95465	96.8231		2.35587	119.546		2.37497	114.167		0.89215	115.06		0.74037	123.533
	0.63265	93.2447			2.12792	90.6385			0.98281	74.7875			0.98334	64.5487		1.47	102.935		1.96068	96.7749		2.36822	119.539		2.38494	114.174		0.89541	115.053		0.74415	123.54
	0.63554	93.2861			2.13442	90.673			0.9869	74.7944			0.98725	64.5763		1.454	102.899		1.9703	96.7749		2.37559	119.463		2.39337	114.154		0.8981	115.067		0.74447	123.526
	0.63944	93.3068			2.1429	90.6454			0.99214	74.7806			0.99062	64.597		1.486	102.899		1.97837	96.7749		2.38571	119.428		2.40298	114.112		0.90106	115.053		0.74853	123.499
	0.64395	93.3275			2.15206	90.6247			0.99624	74.7875			0.99495	64.6108		1.507	102.864		1.98544	96.7473		2.39369	119.387		2.4125	114.098		0.9065	115.032		0.75448	123.492
	0.64714	93.3619			2.16139	90.6109			1.00038	74.7737			0.99881	64.6246		1.48	102.829		1.99219	96.7335		2.40428	119.353		2.42211	114.064		0.91257	115.011		0.75837	123.471
	0.65014	93.4033			2.17027	90.6385			1.00526	74.8013			1.002	64.6453		1.508	102.829		1.99825	96.699		2.41085	119.29		2.43098	114.05		0.91647	115.025		0.76221	123.451
	0.65426	93.4378			2.17807	90.6178			1.00865	74.7668			1.00572	64.6728		1.519	102.829		2.00272	96.6921		2.4206	119.242		2.44117	114.03		0.9201	115.018		0.76574	123.416
	0.6589	93.4585			2.18755	90.6109			1.01369	74.7944			1.00861	64.6935		1.522	102.829		2.00841	96.6508		2.42861	119.166		2.45027	114.016		0.92175	114.998		0.77174	123.43
	0.66296	93.4792			2.19622	90.6178			1.0177	74.8013			1.01243	64.7073		1.543	102.829		2.01838	96.6576		2.43814	119.146		2.45848	113.961		0.92831	114.991		0.77439	123.416
	0.66707	93.4998			2.20535	90.5696			1.02129	74.8013			1.01648	64.7349		1.556	102.793		2.02715	96.6439		2.44746	119.077		2.46782	113.967		0.93181	115.005		0.77738	123.409
	0.67032	93.5274			2.21322	90.5903			1.02467	74.7737			1.01985	64.7418		1.559	102.793		2.0361	96.6232		2.45671	119.056		2.47727	113.926		0.93808	114.984		0.78502	123.354
	0.67439	93.5343			2.22192	90.5834			1.02838	74.7875			1.0236	64.7487		1.578	102.793		2.04244	96.6645		2.46533	119.063		2.48711	113.905		0.9435	114.963		0.79181	123.34
	0.67596	93.5688			2.23144	90.5489			1.03335	74.7806			1.02716	64.7694		1.573	102.758		2.05039	96.6301		2.47747	119.015		2.49684	113.871		0.94743	114.949		0.79326	123.334
	0.68051	93.5757			2.24295	90.5558			1.03819	74.7875			1.03184	64.7901		1.592	102.758		2.05693	96.6163		2.48674	118.959		2.50754	113.857		0.95088	114.949		0.79606	123.313
	0.68459	93.6033			2.25193	90.542			1.0425	74.7737			1.03559	64.8107		1.607	102.722		2.06259	96.6094		2.49688	118.959		2.51681	113.823		0.95517	114.936		0.80066	123.285
	0.68853	93.6171			2.26068	90.542			1.04782	74.7599			1.04049	64.8245		1.625	102.722		2.06911	96.5956		2.5058	118.897		2.52549	113.795		0.95868	114.922		0.80526	123.278
	0.69137	93.6377			2.26937	90.5282			1.052	74.7599			1.04564	64.8452		1.65	102.722		2.07817	96.6094		2.51614	118.897		2.53562	113.747		0.96444	114.901		0.80929	123.251
	0.69458	93.6722			2.27801	90.5144			1.05604	74.7599			1.04979	64.8521		1.666	102.687		2.08483	96.6025		2.52337	118.863		2.54579	113.705		0.96947	114.901		0.81325	123.237
	0.6982	93.6929			2.28674	90.5144			1.06048	74.7599			1.05344	64.8728		1.66	102.687		2.09074	96.568		2.53313	118.835		2.55513	113.685		0.9711	114.894		0.8187	123.223
	0.70107	93.6929			2.29449	90.5006			1.06477	74.753			1.05724	64.8797		1.682	102.687		2.09989	96.568		2.54127	118.794		2.56418	113.671		0.97545	114.867		0.82241	123.196
	0.70513	93.7205			2.30293	90.5075			1.06897	74.7668			1.0617	64.9004		1.702	102.687		2.109	96.5611		2.54963	118.78		2.57373	113.616		0.98061	114.839		0.82739	123.168
	0.70813	93.7549			2.31294	90.4868			1.07386	74.753			1.06521	64.9073		1.706	102.651		2.11572	96.5404		2.55779	118.697		2.58454	113.595		0.98493	114.839		0.83245	123.14
	0.7117	93.7481			2.32048	90.4593			1.07747	74.7599			1.06857	64.9348		1.712	102.651		2.1216	96.5266		2.56838	118.691		2.59386	113.595		0.98913	114.825		0.84195	123.106
	0.71471	93.7618			2.32781	90.4524			1.08211	74.7392			1.07269	64.9486		1.74	102.651		2.12924	96.5198		2.57708	118.656		2.6054	113.561		0.9927	114.798		0.84663	123.085
	0.71791	93.7756			2.33508	90.4455			1.08662	74.7599			1.0757	64.9624		1.768	102.581		2.13704	96.4991		2.58794	118.629		2.61577	113.526		0.99713	114.798		0.84896	123.085
	0.72127	93.8101			2.34355	90.4455			1.09102	74.7737			1.08042	64.9693		1.775	102.581		2.14518	96.4991		2.59841	118.608		2.62374	113.492		1.00096	114.791		0.85334	123.044
	0.72553	93.8032			2.35086	90.4248			1.09586	74.753			1.08407	64.99		1.761	102.545		2.15496	96.4646		2.60965	118.58		2.63399	113.499		1.0036	114.756		0.8606	123.037
	0.72875	93.8239			2.36032	90.4248			1.09956	74.7668			1.08776	65.0176		1.787	102.581		2.16354	96.4784		2.61824	118.525		2.64375	113.471		1.00829	114.777		0.86752	122.989
	0.73251	93.8308			2.36946	90.4179			1.10419	74.7737			1.09244	65.0176		1.775	102.581		2.17346	96.4508		2.62859	118.504		2.65314	113.423		1.01304	114.749		0.86931	122.982
	0.736	93.8584			2.37717	90.411			1.10952	74.7599			1.0968	65.0452		1.785	102.51		2.18149	96.4232		2.63773	118.491		2.66247	113.395		1.01655	114.736		0.87433	122.941
	0.73941	93.8584			2.38702	90.3972			1.11375	74.7668			1.10089	65.0452		1.798	102.51		2.18861	96.3956		2.64823	118.435		2.67326	113.368		1.02132	114.756		0.87961	122.92
	0.74375	93.8653			2.39621	90.4041			1.11797	74.753			1.10599	65.0521		1.807	102.51		2.19608	96.3819		2.65891	118.415		2.68253	113.354		1.02394	114.729		0.88531	122.878
	0.74665	93.8653			2.40495	90.3696			1.12286	74.7599			1.11006	65.0796		1.825	102.51		2.20396	96.3819		2.66618	118.394		2.69096	113.312		1.03065	114.701		0.88933	122.851
	0.7512	93.8997			2.41383	90.3903			1.12814	74.753			1.11432	65.0865		1.827	102.51		2.21112	96.3681		2.67108	118.36		2.6997	113.326		1.03396	114.715		0.88995	122.823
	0.75525	93.8997			2.42326	90.3696			1.13291	74.7392			1.1187	65.1141		1.865	102.51		2.2194	96.3612		2.67958	118.304		2.71051	113.278		1.03797	114.667		0.89665	122.782
	0.75935	93.9204			2.43272	90.3834			1.13593	74.753			1.12273	65.1141		1.862	102.474		2.22611	96.3543		2.68831	118.277		2.72028	113.237		1.0424	114.674		0.90023	122.761
	0.76245	93.9273			2.44259	90.342			1.14085	74.753			1.12726	65.1072		1.862	102.439		2.23401	96.3474		2.69827	118.263		2.72832	113.23		1.047	114.687		0.90496	122.754
	0.76672	93.9342			2.45116	90.3558			1.1452	74.7392			1.13019	65.1486		1.868	102.403		2.24159	96.3336		2.70765	118.242		2.73762	113.188		1.05122	114.667		0.90675	122.727
	0.77123	93.948			2.45983	90.3145			1.14855	74.753			1.13426	65.1624		1.881	102.403		2.25214	96.3336		2.71482	118.18		2.74835	113.175		1.05417	114.66		0.91339	122.685
	0.77513	93.948			2.46772	90.3076			1.1538	74.7185			1.13794	65.1762		1.893	102.403		2.26086	96.3267		2.72559	118.139		2.75562	113.126		1.05747	114.687		0.91725	122.651
	0.77849	93.9549			2.47685	90.3076			1.15904	74.7254			1.14216	65.1969		1.925	102.403		2.27358	96.2922		2.73484	118.125		2.76509	113.106		1.06231	114.667		0.91947	122.623
	0.78258	93.9618			2.48741	90.2938			1.16357	74.7392			1.14669	65.1969		1.951	102.403		2.28293	96.3198		2.74262	118.056		2.7724	113.092		1.06749	114.646		0.92493	122.609
	0.78632	93.9756			2.4958	90.2662			1.16813	74.7185			1.15027	65.2244		1.938	102.332		2.29279	96.2922		2.75514	118.042		2.78294	113.064		1.07007	114.639		0.9299	122.582
	0.79142	93.9756			2.50353	90.2731			1.17215	74.7185			1.15373	65.2451		1.95	102.332		2.29987	96.2784		2.76655	117.987		2.79238	113.05		1.07592	114.632		0.93201	122.554
	0.79392	93.9825			2.51085	90.2524			1.17669	74.7116			1.15798	65.252		1.953	102.297		2.30624	96.2646		2.77615	117.974		2.80329	113.023		1.07984	114.612		0.93813	122.527
	0.79782	94.0032			2.51915	90.2317			1.18081	74.7116			1.15998	65.2727		1.971	102.332		2.31508	96.2508		2.78353	117.932		2.81279	112.981		1.08415	114.598		0.93923	122.492
	0.802	94.0032			2.52648	90.2317			1.18485	74.7047			1.16415	65.3003		1.971	102.332		2.32384	96.2508		2.79351	117.884		2.82116	112.968		1.08857	114.577		0.9449	122.472
	0.80615	94.0169			2.53396	90.211			1.18896	74.6978			1.16905	65.3072		1.994	102.297		2.33249	96.2164		2.80571	117.829		2.83015	112.947		1.09325	114.584		0.95202	122.458
	0.81087	94.0445			2.54124	90.1766			1.19367	74.7185			1.17204	65.3416		2.009	102.297		2.33974	96.2164		2.81573	117.829		2.83836	112.94		1.0995	114.556		0.95757	122.43
	0.81485	94.0376			2.54974	90.1904			1.19864	74.7047			1.177	65.3416		2.034	102.297		2.3467	96.2095		2.82593	117.787		2.84695	112.926		1.10233	114.536		0.96207	122.41
	0.819	94.0376			2.56037	90.1835			1.20282	74.7047			1.18087	65.3485		2.023	102.297		2.35504	96.2164		2.83756	117.801		2.85739	112.885		1.10666	114.515		0.96574	122.368
	0.82175	94.0445			2.5697	90.1559			1.20654	74.7047			1.18474	65.3692		2.039	102.226		2.36342	96.2095		2.85146	117.739		2.86549	112.864		1.11224	114.487		0.97137	122.334
	0.8247	94.0376			2.5798	90.1628			1.21047	74.6909			1.18933	65.3899		2.068	102.226		2.36973	96.1888		2.86535	117.718		2.87514	112.844		1.11572	114.481		0.97424	122.327
	0.82793	94.0445			2.58824	90.1766			1.21507	74.7047			1.19333	65.4175		2.067	102.191		2.3744	96.1888		2.87912	117.615		2.8821	112.857		1.12072	114.453		0.97637	122.292
	0.83222	94.0514			2.59725	90.1421			1.21969	74.6909			1.19735	65.4175		2.092	102.191		2.38373	96.1543		2.88713	117.505		2.89244	112.83		1.12479	114.453		0.98224	122.237
	0.83539	94.0583			2.60615	90.1628			1.22442	74.6978			1.20154	65.4451		2.098	102.191		2.39246	96.175		2.89441	117.456		2.90301	112.795		1.12839	114.432		0.98716	122.244
	0.83919	94.079			2.61494	90.1145			1.22876	74.6978			1.20461	65.452		2.112	102.226		2.40023	96.1474		2.90227	117.463		2.91332	112.782		1.13416	114.391		0.99159	122.223
	0.84253	94.0721			2.62257	90.1283			1.23336	74.6771			1.20968	65.4657		2.125	102.155		2.40824	96.1267		2.91193	117.456		2.92408	112.761		1.13762	114.398		0.9929	122.196
	0.84589	94.0652			2.63112	90.1214			1.23734	74.6703			1.21284	65.4795		2.129	102.191		2.41595	96.1267		2.92109	117.394		2.93405	112.713		1.1424	114.37		0.99805	122.175
	0.84934	94.0721			2.64074	90.1007			1.24102	74.684			1.21674	65.4795		2.133	102.12		2.42486	96.0992		2.92719	117.38		2.9435	112.713		1.14681	114.356		1.00508	122.134
	0.85169	94.0721			2.64984	90.1007			1.24569	74.6909			1.22098	65.5002		2.164	102.12		2.43528	96.0785		2.93412	117.346		2.95225	112.678		1.15052	114.308		1.00834	122.148
	0.85584	94.0721			2.65864	90.0869			1.2504	74.684			1.22464	65.514		2.175	102.049		2.44551	96.0854		2.94038	117.311		2.95996	112.664		1.15548	114.308		1.01052	122.085
	0.86108	94.0859			2.66646	90.08			1.25479	74.6634			1.22915	65.514		2.196	102.049		2.45646	96.0647		2.94866	117.277		2.96924	112.623		1.16025	114.301		1.01655	122.092
	0.86504	94.0514			2.67452	90.08			1.25972	74.6634			1.23383	65.5416		2.196	102.013		2.46535	96.044		2.95711	117.27		2.97814	112.582		1.16437	114.281		1.02317	122.058
	0.869	94.0721			2.68291	90.0525			1.26471	74.6634			1.23795	65.5554		2.207	101.978		2.47273	96.0371		2.96652	117.243		2.98922	112.568		1.16855	114.26		1.02561	122.017
	0.87456	94.0859			2.69146	90.0456			1.26866	74.6703			1.24168	65.5761		2.243	101.978		2.4798	96.0302		2.97383	117.194		2.99918	112.554		1.17212	114.253		1.02893	122.01
	0.87825	94.0859			2.6999	90.0525			1.27251	74.6703			1.24484	65.5967		2.249	101.943		2.48797	96.0233		2.97967	117.167		3.00847	112.533		1.17609	114.219		1.03239	121.954
	0.88187	94.079			2.70808	90.0318			1.27719	74.6565			1.24888	65.5899		2.236	101.943		2.49658	96.0026		2.98768	117.153		3.01831	112.52		1.18005	114.232		1.04096	121.927
	0.88501	94.0721			2.71637	90.0387			1.28142	74.6565			1.25397	65.5967		2.257	101.943		2.50672	96.0026		2.99884	117.125		3.027	112.478		1.18497	114.191		1.04503	121.879
	0.88881	94.0721			2.72672	90.0249			1.28636	74.6634			1.25818	65.5899		2.277	101.943		2.51634	95.9888		3.0073	117.098		3.03595	112.485		1.18818	114.205		1.05029	121.879
	0.89367	94.0721			2.73536	90.0042			1.2907	74.6496			1.26272	65.5899		2.31	101.943		2.52832	95.9819		3.01708	117.091		3.04585	112.402		1.19162	114.156		1.05552	121.844
	0.89668	94.0652			2.74408	90.018			1.29493	74.6358			1.26716	65.6174		2.287	101.907		2.53785	95.9682		3.02666	117.07		3.05406	112.368		1.19697	114.136		1.06261	121.782
	0.90069	94.0859			2.75435	89.9904			1.29952	74.6427			1.27133	65.645		2.311	101.907		2.54665	95.9751		3.03587	117.056		3.06383	112.361		1.20035	114.115		1.06592	121.782
	0.90538	94.079			2.76238	89.9835			1.3038	74.6289			1.27566	65.6381		2.31	101.907		2.5558	95.9544		3.04496	117.001		3.07294	112.34		1.20293	114.129		1.067	121.748
	0.90907	94.079			2.7727	89.9835			1.30731	74.6151			1.27961	65.6657		2.336	101.907		2.56422	95.9544		3.05407	116.994		3.08108	112.299		1.20929	114.108		1.07305	121.699
	0.91391	94.0514			2.78191	89.9697			1.31201	74.6151			1.28418	65.6726		2.328	101.872		2.57227	95.9406		3.06267	116.946		3.08991	112.299		1.21412	114.06		1.08181	121.665
	0.91854	94.0721			2.79076	89.9559			1.31587	74.6151			1.28967	65.6795		2.353	101.872		2.58011	95.9337		3.07217	116.946		3.09862	112.292		1.21899	114.053		1.08598	121.644
	0.92222	94.0583			2.79969	89.9352			1.31947	74.622			1.29371	65.7002		2.36	101.872		2.58686	95.9199		3.08021	116.939		3.10577	112.244		1.22405	114.06		1.08812	121.617
	0.9267	94.0721			2.8084	89.9421			1.325	74.5875			1.29759	65.7209		2.383	101.836		2.59504	95.913		3.09032	116.905		3.11518	112.23		1.22789	114.06		1.09413	121.575
	0.92962	94.0583			2.81736	89.9215			1.32912	74.5944			1.30178	65.7346		2.373	101.872		2.60324	95.8785		3.09841	116.877		3.12401	112.216		1.23235	114.005		1.0998	121.52
	0.93271	94.0583			2.82577	89.9215			1.33365	74.5944			1.30582	65.7415		2.394	101.836		2.61241	95.8923		3.10886	116.843		3.13246	112.216		1.23864	114.012		1.10334	121.499
	0.93669	94.079			2.8338	89.9215			1.33814	74.6151			1.30945	65.7553		2.42	101.801		2.61968	95.8647		3.1169	116.808		3.14084	112.182		1.24126	114.012		1.10411	121.493
	0.94025	94.0583			2.84081	89.9077			1.34235	74.6013			1.31272	65.7415		2.406	101.801		2.62758	95.8509		3.12665	116.787		3.14885	112.168		1.24608	113.97		1.11014	121.437
	0.9443	94.0514			2.84836	89.9077			1.34617	74.5875			1.31679	65.7829		2.41	101.836		2.63596	95.8303		3.13546	116.781		3.15772	112.14		1.24938	113.957		1.11478	121.403
	0.94818	94.0445			2.8568	89.887			1.35081	74.6013			1.32123	65.7691		2.43	101.766		2.64653	95.8165		3.14391	116.739		3.1666	112.099		1.2545	113.936		1.118	121.389
	0.95305	94.0376			2.86612	89.9077			1.35544	74.5875			1.32453	65.7898		2.467	101.766		2.65606	95.7889		3.15077	116.705		3.17431	112.12		1.25858	113.922		1.12001	121.32
	0.95703	94.0376			2.87451	89.8732			1.35907	74.5737			1.32763	65.8036		2.451	101.766		2.66449	95.7958		3.1624	116.677		3.18462	112.051		1.26366	113.894		1.12629	121.279
	0.96014	94.0376			2.88294	89.8801			1.3638	74.5668			1.33276	65.8105		2.454	101.73		2.67222	95.7889		3.1718	116.643		3.19351	112.03		1.2682	113.894		1.1339	121.272
	0.96338	94.0445			2.89316	89.8801			1.36923	74.5737			1.3363	65.7967		2.489	101.695		2.68128	95.782		3.18122	116.601		3.20275	111.989		1.27368	113.86		1.13454	121.21
	0.96726	94.0307			2.9027	89.8732			1.37385	74.5944			1.34096	65.8243		2.494	101.659		2.68979	95.7682		3.19141	116.574		3.2119	111.954		1.27763	113.867		1.13887	121.182
	0.9717	94.0169			2.91213	89.8525			1.37843	74.5668			1.34511	65.8381		2.498	101.695		2.69951	95.7613		3.20066	116.574		3.21912	111.954		1.28194	113.839		1.14286	121.12
	0.97587	94.0101			2.92185	89.8594			1.38159	74.5668			1.34926	65.8656		2.495	101.659		2.70838	95.7544		3.21057	116.56		3.22867	111.913		1.28626	113.839		1.14869	121.106
	0.97928	94.0101			2.93186	89.8525			1.38559	74.5806			1.35382	65.8725		2.504	101.659		2.71274	95.7544		3.22083	116.519		3.23779	111.892		1.2906	113.812		1.15386	121.086
	0.98254	94.0101			2.94111	89.8663			1.39056	74.5806			1.35697	65.8863		2.516	101.659		2.71646	95.7544		3.23053	116.484		3.24741	111.871		1.29481	113.826		1.15562	121.051
	0.98722	93.9963			2.94964	89.8456			1.39437	74.5806			1.35916	65.9001		2.529	101.659		2.71989	95.7337		3.24143	116.463		3.25636	111.816		1.30011	113.763		1.16057	121.003
	0.99087	93.9963			2.95831	89.8456			1.39899	74.553			1.36289	65.907		2.546	101.659		2.72408	95.7131		3.25172	116.45		3.26453	111.823		1.30516	113.757		1.16257	120.982
	0.99433	93.9894			2.96579	89.8387			1.40378	74.5668			1.36544	65.8932		2.558	101.659		2.73027	95.7199		3.26232	116.394		3.27521	111.789		1.30944	113.743		1.16885	120.948
	0.99899	93.9963			2.97427	89.8318			1.409	74.5737			1.3689	65.9346		2.576	101.624		2.73747	95.6993		3.26981	116.36		3.28287	111.782		1.3132	113.729		1.17207	120.913
	1.00274	93.9825			2.98385	89.7974			1.4131	74.5668			1.37287	65.9622		2.599	101.588		2.7428	95.6786		3.27934	116.326		3.29125	111.747		1.31752	113.708		1.17899	120.872
	1.00639	93.9687			2.99299	89.8042			1.41687	74.5393			1.37589	65.9415		2.579	101.624		2.74834	95.6717		3.2887	116.291		3.30039	111.74		1.32207	113.688		1.1853	120.865
	1.01031	93.9756			3.00067	89.7836			1.42201	74.553			1.38159	65.976		2.605	101.553		2.75612	95.6717		3.29812	116.257		3.30997	111.754		1.32689	113.66		1.18815	120.824
	1.01428	93.9756			3.00889	89.7836			1.42601	74.5599			1.38471	65.976		2.61	101.553		2.76376	95.6648		3.30739	116.222		3.31829	111.72		1.33222	113.667		1.19127	120.775
	1.01871	93.9756			3.01735	89.7836			1.43065	74.5461			1.38844	65.9966		2.618	101.553		2.77462	95.651		3.31729	116.188		3.32843	111.706		1.33559	113.646		1.19455	120.741
	1.02295	93.9687			3.02624	89.756			1.43515	74.5324			1.39153	66.0173		2.64	101.553		2.78456	95.6096		3.32664	116.174		3.33705	111.706		1.3397	113.632		1.20223	120.707
	1.02555	93.9756			3.03507	89.7422			1.44001	74.5393			1.39521	66.0311		2.652	101.553		2.79257	95.6096		3.33606	116.153		3.34655	111.692		1.34436	113.619		1.20509	120.686
	1.02953	93.9756			3.04268	89.7422			1.4447	74.5324			1.39931	66.0449		2.667	101.553		2.80143	95.6165		3.34537	116.126		3.35554	111.651		1.34824	113.605		1.20846	120.658
	1.03473	93.9618			3.05233	89.7353			1.44785	74.5255			1.40521	66.0587		2.666	101.517		2.80879	95.5889		3.35539	116.091		3.36434	111.651		1.35263	113.584		1.21492	120.61
	1.03881	93.9549			3.06107	89.7146			1.45213	74.5393			1.40868	66.0725		2.687	101.517		2.81528	95.5614		3.36588	116.077		3.37483	111.644		1.3563	113.557		1.22247	120.589
	1.0429	93.9549			3.06939	89.687			1.45721	74.5255			1.41434	66.0587		2.684	101.517		2.82236	95.5614		3.37449	116.057		3.38351	111.596		1.35993	113.55		1.22591	120.582
	1.04677	93.9411			3.07758	89.6732			1.46081	74.5255			1.41847	66.0863		2.717	101.482		2.83144	95.5476		3.38278	116.015		3.39262	111.609		1.36454	113.515		1.22936	120.527
	1.05033	93.9342			3.08522	89.687			1.46564	74.5117			1.42226	66.0932		2.71	101.482		2.84074	95.5269		3.39135	116.036		3.40179	111.575		1.36711	113.495		1.23557	120.507
	1.05531	93.9342			3.09296	89.7008			1.47032	74.5186			1.42741	66.0932		2.742	101.482		2.85034	95.5407		3.4008	115.995		3.41151	111.561		1.37074	113.495		1.24194	120.465
	1.05786	93.9411			3.10365	89.6939			1.47471	74.5048			1.43058	66.1001		2.744	101.411		2.85997	95.52		3.41013	115.988		3.42113	111.568		1.3761	113.467		1.24398	120.472
	1.06234	93.9273			3.11331	89.6939			1.47862	74.5255			1.43524	66.1139		2.739	101.411		2.86939	95.5062		3.42088	115.939		3.42929	111.547		1.38132	113.453		1.24878	120.417
	1.06685	93.9135			3.12219	89.6664			1.48194	74.5048			1.43909	66.107		2.754	101.411		2.87641	95.5062		3.42965	115.933		3.43912	111.527		1.38473	113.419		1.25458	120.417
	1.07078	93.9204			3.13025	89.6801			1.48691	74.4841			1.44287	66.1345		2.765	101.376		2.88335	95.4924		3.43877	115.898		3.44901	111.52		1.38827	113.419		1.26039	120.362
	1.07451	93.8997			3.13936	89.6526			1.49246	74.4979			1.4481	66.1345		2.793	101.376		2.88978	95.4717		3.45143	115.905		3.45977	111.478		1.3935	113.412		1.26282	120.32
	1.0785	93.9066			3.14709	89.6664			1.49765	74.491			1.45212	66.1552		2.794	101.411		2.89935	95.4648		3.46036	115.864		3.4688	111.458		1.39758	113.405		1.26794	120.293
	1.08284	93.8791			3.15524	89.6595			1.50158	74.4703			1.45541	66.1552		2.8	101.376		2.90813	95.4511		3.46984	115.822		3.47737	111.409		1.40055	113.371		1.27267	120.265
	1.08689	93.8653			3.16378	89.6732			1.50613	74.4565			1.45959	66.1759		2.831	101.34		2.91952	95.4579		3.47956	115.836		3.48612	111.444		1.4053	113.371		1.2784	120.217
	1.09038	93.8791			3.17409	89.6664			1.50973	74.4565			1.46372	66.1828		2.826	101.34		2.93114	95.4579		3.48752	115.76		3.49634	111.423		1.40835	113.329		1.28211	120.189
	1.0952	93.8859			3.18205	89.6595			1.51524	74.4634			1.46774	66.1759		2.841	101.305		2.94121	95.4442		3.49649	115.76		3.50616	111.416		1.4129	113.329		1.28363	120.155
	1.09924	93.8653			3.18975	89.6388			1.51921	74.4427			1.4718	66.1966		2.856	101.305		2.95181	95.4235		3.50633	115.719		3.51521	111.389		1.4171	113.315		1.29028	120.127
	1.10332	93.8308			3.19797	89.625			1.52373	74.4427			1.47572	66.2104		2.84	101.269		2.9606	95.4028		3.51544	115.698		3.52492	111.368		1.42015	113.315		1.29775	120.086
	1.10751	93.8377			3.20592	89.6319			1.52792	74.4496			1.48007	66.2173		2.854	101.234		2.96782	95.4028		3.5249	115.677		3.53446	111.34		1.42613	113.246		1.29902	120.052
	1.11102	93.8377			3.21405	89.6181			1.53277	74.4496			1.48408	66.2242		2.856	101.198		2.97301	95.389		3.53425	115.643		3.54337	111.327		1.43006	113.253		1.30347	120.038
	1.1155	93.8239			3.22152	89.5974			1.5374	74.422			1.4889	66.2449		2.891	101.198		2.98098	95.3821		3.54338	115.629		3.55311	111.299		1.43526	113.233		1.30775	119.99
	1.1193	93.8032			3.22932	89.5767			1.54203	74.4082			1.49382	66.2449		2.897	101.198		2.98719	95.3683		3.55262	115.588		3.56316	111.306		1.43852	113.205		1.3141	119.962
	1.12304	93.8032			3.23681	89.5767			1.54648	74.4289			1.49713	66.2517		2.92	101.163		2.99483	95.3545		3.5599	115.546		3.57204	111.272		1.44358	113.184		1.31711	119.934
	1.12666	93.7894			3.24578	89.5698			1.55204	74.4082			1.50131	66.2655		2.919	101.163		3.00422	95.3338		3.56851	115.567		3.5807	111.251		1.44705	113.184		1.32138	119.914
	1.13076	93.7825			3.25533	89.5767			1.55695	74.4014			1.50504	66.2655		2.914	101.163		3.00896	95.3269		3.57913	115.54		3.59213	111.196		1.45275	113.171		1.32642	119.886
	1.13459	93.7756			3.26449	89.5629			1.56175	74.3807			1.50842	66.2931		2.957	101.163		3.0174	95.3201		3.58838	115.512		3.60096	111.203		1.45685	113.157		1.33244	119.852
	1.13864	93.7894			3.27337	89.5491			1.56547	74.3876			1.51361	66.3069		2.946	101.128		3.0242	95.3201		3.59849	115.505		3.61021	111.182		1.46266	113.136		1.33435	119.81
	1.14261	93.7687			3.28274	89.5629			1.56974	74.3876			1.51795	66.3		2.957	101.128		3.03113	95.2856		3.60643	115.491		3.61869	111.141		1.46507	113.115		1.33531	119.783
	1.14704	93.7549			3.29089	89.556			1.57351	74.3738			1.52214	66.3414		2.976	101.092		3.03908	95.3063		3.61512	115.436		3.62844	111.127		1.46989	113.115		1.34112	119.769
	1.15121	93.7618			3.30013	89.5422			1.57933	74.3669			1.52672	66.3138		2.973	101.092		3.05038	95.2925		3.62537	115.436		3.63765	111.141		1.47419	113.102		1.34774	119.748
	1.15499	93.7343			3.30891	89.5147			1.5831	74.3738			1.53043	66.3345		3.003	101.057		3.06075	95.2787		3.63552	115.402		3.64848	111.127		1.47901	113.081		1.35154	119.686
	1.15855	93.7549			3.31818	89.5147			1.58738	74.3738			1.53465	66.3345		2.98	100.986		3.07238	95.2442		3.64351	115.36		3.657	111.072		1.48331	113.081		1.35305	119.679
	1.16276	93.7274			3.32501	89.5009			1.59169	74.3669			1.53939	66.3483		3.025	100.986		3.08171	95.2511		3.65336	115.353		3.66744	111.051		1.48638	113.053		1.3601	119.617
	1.16668	93.7274			3.33401	89.494			1.59566	74.3462			1.54351	66.3552		3.009	100.986		3.09275	95.2304		3.66245	115.305		3.67652	111.058		1.49156	113.026		1.36746	119.597
	1.17069	93.7343			3.34091	89.5009			1.60073	74.3531			1.54762	66.3552		3.045	100.986		3.09923	95.2442		3.67185	115.284		3.68398	111.016		1.49689	112.998		1.36941	119.562
	1.17445	93.7205			3.34955	89.5078			1.60379	74.3531			1.55164	66.3759		3.032	100.986		3.10619	95.2097		3.68057	115.222		3.69344	111.016		1.50062	113.033		1.37461	119.521
	1.17907	93.7136			3.359	89.4526			1.60738	74.3462			1.5556	66.3896		3.079	100.986		3.11152	95.1822		3.69036	115.202		3.70156	110.996		1.50295	112.984		1.37923	119.521
	1.18306	93.686			3.3693	89.4871			1.6121	74.3393			1.56033	66.3827		3.091	100.986		3.1195	95.1891		3.69978	115.181		3.71179	110.975		1.50909	112.991		1.38525	119.431
	1.18697	93.6722			3.37974	89.4526			1.61661	74.36			1.56359	66.4172		3.074	100.951		3.12708	95.1684		3.709	115.16		3.72244	110.934		1.51302	112.964		1.38715	119.438
	1.19144	93.6722			3.39108	89.4802			1.62136	74.3462			1.56851	66.3965		3.112	100.951		3.13231	95.1615		3.7165	115.119		3.73048	110.934		1.51835	112.964		1.38892	119.41
	1.19523	93.6515			3.40101	89.4595			1.62576	74.3255			1.57233	66.4241		3.123	100.951		3.13807	95.1546		3.72676	115.098		3.7394	110.906		1.52172	112.943		1.39462	119.341
	1.19969	93.6584			3.41062	89.4457			1.63068	74.3186			1.57592	66.4448		3.115	100.915		3.14536	95.1477		3.73707	115.064		3.74856	110.892		1.52497	112.915		1.40119	119.341
	1.20306	93.6446			3.42171	89.4457			1.63577	74.3117			1.58002	66.4379		3.154	100.951		3.15316	95.1201		3.74738	115.009		3.7584	110.892		1.53073	112.895		1.40098	119.3
	1.20673	93.6377			3.43086	89.425			1.63974	74.3186			1.58408	66.4448		3.152	100.915		3.1595	95.1339		3.75655	115.002		3.767	110.865		1.53474	112.888		1.40359	119.307
	1.21148	93.6377			3.43975	89.4181			1.64361	74.3186			1.58774	66.4517		3.156	100.915		3.16653	95.1132		3.76796	114.974		3.77665	110.789		1.53817	112.902		1.40979	119.238
	1.21586	93.6308			3.44979	89.4388			1.64906	74.3186			1.59199	66.4448		3.18	100.915		3.17179	95.1063		3.77762	114.926		3.78592	110.789		1.54304	112.853		1.41648	119.217
	1.21945	93.6239			3.45779	89.4112			1.65385	74.3186			1.59664	66.4655		3.192	100.88		3.18067	95.0994		3.78889	114.912		3.79566	110.782		1.54797	112.833		1.41926	119.169
	1.22253	93.6171			3.46653	89.4388			1.6593	74.3255			1.60085	66.4862		3.206	100.88		3.18772	95.0787		3.79755	114.891		3.80658	110.761		1.55339	112.833		1.42135	119.148
	1.22751	93.6033			3.47516	89.4112			1.66408	74.3048			1.60556	66.4862		3.214	100.844		3.19208	95.0925		3.80953	114.878		3.81611	110.727		1.55717	112.798		1.42961	119.135
	1.23131	93.6033			3.48407	89.3975			1.66865	74.3117			1.60956	66.5069		3.214	100.844		3.2003	95.0649		3.819	114.857		3.82533	110.747		1.5616	112.798		1.4344	119.079
	1.23466	93.5826			3.49095	89.3699			1.67276	74.291			1.61406	66.5069		3.242	100.844		3.20649	95.0649		3.82984	114.829		3.83375	110.713		1.56738	112.784		1.43741	119.052
	1.23968	93.5895			3.50024	89.3768			1.67732	74.2979			1.61828	66.5344		3.227	100.844		3.2147	95.0581		3.83962	114.774		3.84292	110.699		1.57034	112.778		1.44065	119.031
	1.2437	93.5895			3.50659	89.3768			1.68047	74.2841			1.62211	66.5138		3.268	100.809		3.2228	95.0374		3.8485	114.767		3.85301	110.672		1.57505	112.771		1.44749	118.976
	1.24862	93.5688			3.5155	89.3699			1.68525	74.2979			1.62658	66.5275		3.278	100.809		3.23224	95.0236		3.85592	114.719		3.86263	110.679		1.57952	112.736		1.45183	118.969
	1.25342	93.5619			3.52433	89.3423			1.69017	74.2772			1.63119	66.5275		3.291	100.773		3.24088	95.0029		3.86503	114.691		3.87249	110.637		1.58298	112.709		1.45583	118.942
	1.25734	93.5481			3.53276	89.363			1.6947	74.2979			1.63534	66.5482		3.304	100.738		3.24966	94.9891		3.87545	114.684		3.88055	110.679		1.58789	112.695		1.45639	118.921
	1.2623	93.5481			3.54128	89.3078			1.69916	74.2772			1.64003	66.5482		3.322	100.703		3.25836	94.9684		3.88484	114.678		3.8894	110.651		1.59127	112.667		1.46064	118.873
	1.26559	93.5343			3.5502	89.3285			1.70298	74.2772			1.64381	66.5689		3.326	100.703		3.26586	94.9477		3.89368	114.636		3.89885	110.672		1.59605	112.674		1.46751	118.845
	1.26905	93.5274			3.55787	89.3216			1.70796	74.2772			1.64966	66.5689		3.363	100.667		3.27417	94.9339		3.90231	114.595		3.9081	110.623		1.60019	112.64		1.46925	118.817
	1.27347	93.5274			3.56766	89.3285			1.71225	74.2704			1.65357	66.5827		3.326	100.667		3.28174	94.9133		3.91125	114.595		3.9173	110.589		1.60595	112.647		1.47269	118.79
	1.27761	93.5067			3.57657	89.3078			1.71652	74.2635			1.65705	66.5689		3.365	100.703		3.28991	94.9064		3.92114	114.553		3.92894	110.575		1.61015	112.598		1.47863	118.728
	1.28167	93.4861			3.58625	89.3354			1.72181	74.2566			1.66222	66.5896		3.37	100.667		3.298	94.8857		3.92943	114.519		3.93772	110.541		1.616	112.585		1.48529	118.714
	1.28582	93.4998			3.59601	89.3147			1.72809	74.2566			1.66607	66.5896		3.391	100.667		3.30699	94.865		3.93756	114.492		3.9476	110.548		1.62021	112.55		1.48974	118.693
	1.28965	93.4998			3.60564	89.3147			1.73313	74.2566			1.66961	66.5896		3.393	100.667		3.31643	94.8512		3.94877	114.492		3.95697	110.492		1.62462	112.55		1.49234	118.693
	1.29361	93.4929			3.61341	89.3078			1.73873	74.2359			1.67427	66.6172		3.397	100.667		3.32576	94.8512		3.95814	114.485		3.9654	110.479		1.62843	112.529		1.50034	118.645
	1.29725	93.4654			3.62365	89.3216			1.74385	74.2359			1.67757	66.6103		3.404	100.632		3.33344	94.8581		3.96902	114.402		3.97553	110.458		1.63141	112.516		1.50881	118.583
	1.30166	93.4723			3.63181	89.2871			1.74879	74.2359			1.68176	66.6103		3.426	100.596		3.34108	94.8374		3.97821	114.416		3.98506	110.444		1.63697	112.467		1.51042	118.583
	1.30514	93.4585			3.64105	89.2802			1.75383	74.229			1.68633	66.631		3.453	100.596		3.3482	94.8305		3.98705	114.388		3.99444	110.41		1.64106	112.481		1.51262	118.562
	1.30948	93.4447			3.65045	89.2734			1.75873	74.2152			1.69019	66.6241		3.417	100.596		3.35676	94.8167		3.99893	114.374		4.00342	110.403		1.64578	112.454		1.51715	118.514
	1.31386	93.4447			3.65776	89.2734			1.76454	74.2083			1.69456	66.6172		3.429	100.596		3.36568	94.8167		4.00963	114.326		4.01399	110.375		1.64951	112.447		1.52437	118.48
	1.31763	93.4309			3.66663	89.2527			1.76939	74.2083			1.69888	66.6379		3.438	100.632		3.37464	94.7823		4.0186	114.312		4.02432	110.389		1.65421	112.412		1.52511	118.459
	1.32174	93.4378			3.67594	89.2665			1.77325	74.2014			1.70321	66.6448		3.463	100.596		3.38336	94.7961		4.0281	114.278		4.03312	110.32		1.65825	112.371		1.52722	118.431
	1.32647	93.4102			3.68515	89.2458			1.77818	74.2152			1.70778	66.6379		3.488	100.561		3.39252	94.8098		4.03938	114.243		4.04382	110.306		1.66327	112.364		1.53275	118.404
	1.33062	93.4033			3.69483	89.2389			1.78241	74.1945			1.71065	66.6448		3.482	100.525		3.40074	94.7754		4.04905	114.23		4.0526	110.32		1.66723	112.336		1.54129	118.397
	1.33493	93.4033			3.70132	89.2251			1.78714	74.1945			1.7158	66.6516		3.507	100.561		3.4075	94.7823		4.05871	114.188		4.06218	110.265		1.67244	112.316		1.54087	118.328
	1.33947	93.3826			3.70967	89.232			1.7916	74.1876			1.7197	66.6516		3.521	100.561		3.41558	94.7478		4.06754	114.188		4.07078	110.265		1.67539	112.309		1.54641	118.314
	1.34361	93.3757			3.71836	89.2044			1.79646	74.16			1.72394	66.6723		3.528	100.525		3.42358	94.734		4.07801	114.181		4.08039	110.244		1.67958	112.316		1.55446	118.266
	1.34867	93.3551			3.72855	89.2182			1.80054	74.16			1.7281	66.6792		3.536	100.525		3.43104	94.7202		4.08547	114.147		4.08755	110.237		1.68452	112.295		1.55959	118.259
	1.35227	93.3482			3.73795	89.1768			1.80333	74.1669			1.73213	66.6861		3.537	100.525		3.43671	94.7133		4.09584	114.147		4.09743	110.217		1.68928	112.26		1.56608	118.224
	1.35744	93.3619			3.74657	89.1837			1.80815	74.1531			1.73534	66.7068		3.569	100.525		3.44561	94.6995		4.10329	114.112		4.10581	110.21		1.69443	112.247		1.56796	118.211
	1.36127	93.3413			3.75531	89.1768			1.81242	74.16			1.73981	66.6999		3.557	100.49		3.45344	94.7064		4.11299	114.099		4.11646	110.196		1.69912	112.233		1.57691	118.156
	1.36492	93.3206			3.76329	89.1699			1.81712	74.1325			1.74316	66.693		3.566	100.49		3.46252	94.6719		4.12296	114.071		4.12422	110.189		1.70124	112.205		1.58268	118.135
	1.36865	93.3137			3.77429	89.1492			1.82174	74.1394			1.74707	66.7068		3.588	100.49		3.47031	94.6582		4.1315	114.057		4.13392	110.168		1.7076	112.178		1.58567	118.107
	1.37264	93.3137			3.78275	89.1424			1.82664	74.1325			1.75078	66.7068		3.618	100.49		3.47995	94.6513		4.13969	114.05		4.14204	110.12		1.71235	112.192		1.58755	118.073
	1.37713	93.3068			3.79023	89.1492			1.83125	74.1325			1.75416	66.7206		3.638	100.454		3.4882	94.6513		4.15047	114.016		4.15166	110.072		1.71652	112.192		1.59298	118.059
	1.38135	93.2792			3.79813	89.1561			1.83647	74.1187			1.75914	66.7206		3.632	100.419		3.49721	94.6513		4.16106	114.016		4.16185	110.072		1.72035	112.171		1.59942	118.004
	1.38484	93.2861			3.80776	89.1424			1.8417	74.1325			1.76285	66.7206		3.654	100.419		3.5052	94.6444		4.17117	113.995		4.17136	110.086		1.72338	112.143		1.60218	117.956
	1.389	93.2723			3.8167	89.1424			1.84723	74.1187			1.76643	66.7344		3.677	100.419		3.51435	94.6168		4.17858	113.961		4.1804	110.058		1.72933	112.143		1.60405	117.928
	1.39313	93.2516			3.826	89.1217			1.85103	74.098			1.77098	66.7413		3.66	100.419		3.5246	94.6168		4.18714	113.912		4.18917	110.051		1.73165	112.129		1.60872	117.907
	1.39711	93.2378			3.83328	89.1286			1.85519	74.098			1.77523	66.762		3.687	100.419		3.53245	94.5961		4.19587	113.892		4.19941	110.051		1.73719	112.116		1.61594	117.866
	1.40183	93.2516			3.84263	89.1079			1.85825	74.1118			1.78009	66.762		3.698	100.419		3.54282	94.603		4.20677	113.871		4.20866	110.024		1.74207	112.081		1.61896	117.852
	1.40544	93.2103			3.85184	89.1217			1.86214	74.1118			1.78368	66.7826		3.711	100.384		3.55098	94.5754		4.21506	113.857		4.2177	109.996		1.74607	112.081		1.61978	117.811
	1.41113	93.2172			3.86258	89.1079			1.86635	74.0911			1.78745	66.7895		3.719	100.348		3.56041	94.5823		4.22558	113.83		4.22664	110.003		1.75123	112.061		1.62685	117.783
	1.41518	93.1896			3.87194	89.0872			1.86889	74.0842			1.79226	66.7826		3.737	100.313		3.56935	94.5823		4.23269	113.802		4.23734	109.961		1.75547	112.074		1.63169	117.749
	1.41919	93.2034			3.88161	89.0872			1.87333	74.0911			1.79547	66.8102		3.747	100.313		3.57991	94.5754		4.24122	113.781		4.24639	109.975		1.75909	112.04		1.63536	117.728
	1.42243	93.1896			3.89049	89.0872			1.87743	74.098			1.79994	66.824		3.768	100.348		3.58993	94.5478		4.24969	113.767		4.25532	109.961		1.76595	112.047		1.63603	117.728
	1.42751	93.162			3.90078	89.0734			1.8807	74.0773			1.8039	66.8309		3.761	100.348		3.59795	94.5409		4.25943	113.726		4.26419	109.927		1.76789	112.019		1.64201	117.68
	1.43198	93.1482			3.90997	89.0527			1.88578	74.0635			1.80811	66.824		3.778	100.277		3.60761	94.534		4.2691	113.705		4.27471	109.92		1.77278	112.012		1.64818	117.638
	1.43583	93.1413			3.92057	89.032			1.88966	74.0773			1.81266	66.8378		3.777	100.313		3.61456	94.5272		4.28168	113.671		4.28431	109.899		1.77834	111.985		1.6504	117.611
	1.44064	93.1275			3.92907	89.0389			1.89484	74.0704			1.81752	66.8309		3.801	100.277		3.62235	94.5065		4.29221	113.63		4.29271	109.886		1.78256	111.992		1.65398	117.597
	1.44458	93.1275			3.93886	89.0389			1.8983	74.0497			1.82178	66.8309		3.815	100.242		3.63066	94.4996		4.29942	113.609		4.30348	109.837		1.78646	111.93		1.65921	117.576
	1.4486	93.0999			3.94882	89.0389			1.90227	74.0428			1.82602	66.8516		3.808	100.242		3.63706	94.5065		4.31005	113.588		4.3113	109.837		1.79171	111.95		1.66431	117.549
	1.45289	93.1137			3.95705	89.032			1.90644	74.0497			1.83048	66.8585		3.835	100.242		3.64497	94.4789		4.31972	113.574		4.32074	109.81		1.79587	111.923		1.6681	117.535
	1.45862	93.1137			3.9649	89.032			1.90996	74.0359			1.83316	66.8723		3.852	100.206		3.6534	94.4651		4.32854	113.547		4.32982	109.775		1.80061	111.93		1.67253	117.48
	1.46308	93.093			3.97377	88.9976			1.91364	74.0221			1.83798	66.8861		3.851	100.206		3.6629	94.4513		4.33647	113.512		4.33956	109.796		1.80382	111.902		1.67954	117.452
	1.468	93.0724			3.98237	89.0389			1.91882	74.0221			1.84219	66.8654		3.873	100.206		3.67146	94.4444		4.34816	113.505		4.34904	109.762		1.80852	111.895		1.68642	117.432
	1.47255	93.0724			3.99172	88.9976			1.92435	74.0152			1.84564	66.8723		3.862	100.206		3.68013	94.4375		4.35709	113.492		4.3583	109.727		1.81322	111.868		1.6892	117.425
	1.47647	93.0724			4.00162	88.9907			1.93029	74.0359			1.84969	66.893		3.884	100.171		3.6885	94.4168		4.36815	113.457		4.36749	109.734		1.81699	111.854		1.69216	117.383
	1.481	93.0517			4.01013	88.97			1.9347	73.9946			1.85378	66.893		3.904	100.171		3.69752	94.4099		4.37603	113.457		4.37741	109.72		1.82312	111.84		1.69763	117.363
	1.48538	93.0448			4.01751	88.9907			1.93905	73.9877			1.85776	66.9068		3.907	100.171		3.70461	94.4099		4.38599	113.464		4.38677	109.699		1.82687	111.826		1.70297	117.321
	1.4901	93.0379			4.02648	88.9769			1.94319	73.9946			1.86259	66.9136		3.905	100.1		3.71216	94.3893		4.39849	113.416		4.3967	109.727		1.83183	111.785		1.7053	117.307
	1.4947	93.0241			4.03454	88.9562			1.94687	73.9808			1.86709	66.9136		3.955	100.065		3.71887	94.3686		4.4036	113.388		4.40618	109.706		1.83805	111.778		1.70896	117.307
	1.49837	93.0172			4.0425	88.9631			1.95085	73.9739			1.8707	66.9274		3.961	100.1		3.72511	94.3824		4.41612	113.381		4.41435	109.672		1.84214	111.75		1.71509	117.28
	1.50291	93.0241			4.05056	88.9493			1.95561	73.9394			1.87529	66.9412		3.937	100.029		3.73361	94.3617		4.42264	113.354		4.4243	109.644		1.84709	111.737		1.72206	117.239
	1.50776	93.0103			4.0583	88.9286			1.95945	73.9394			1.87888	66.9481		3.954	100.029		3.7447	94.3341		4.43216	113.347		4.43519	109.658		1.85222	111.716		1.72709	117.211
	1.51173	93.0034			4.06603	88.9493			1.96523	73.9601			1.88302	66.9619		3.967	100.029		3.75149	94.3203		4.4426	113.292		4.44465	109.665		1.85661	111.73		1.72989	117.197
	1.51638	92.9965			4.07371	88.9355			1.96965	73.9325			1.8873	66.9688		3.975	99.9938		3.75997	94.3065		4.45329	113.271		4.45446	109.603		1.86102	111.702		1.73637	117.156
	1.51992	92.9758			4.08163	88.9424			1.97421	73.9118			1.89139	66.955		3.994	99.9938		3.76703	94.2927		4.46168	113.243		4.46422	109.596		1.86466	111.674		1.74074	117.128
	1.5245	92.9758			4.08953	88.9286			1.97812	73.9256			1.89604	66.955		3.99	99.9584		3.77385	94.3065		4.47326	113.25		4.47472	109.534		1.86967	111.647		1.74321	117.101
	1.52867	92.962			4.09755	88.9286			1.98294	73.9049			1.90009	66.9481		4.027	99.9938		3.78281	94.2858		4.48323	113.243		4.48293	109.555		1.8747	111.661		1.74737	117.087
	1.53335	92.9345			4.10698	88.9079			1.98756	73.8705			1.90434	66.9826		4.033	99.9584		3.79128	94.2927		4.49528	113.202		4.4924	109.499		1.87922	111.599		1.75259	117.059
	1.53786	92.9414			4.11692	88.9079			1.9931	73.8636			1.90803	66.9619		4.049	99.9584		3.79848	94.2789		4.5045	113.188		4.50175	109.472		1.883	111.612		1.75976	117.004
	1.54246	92.9345			4.12564	88.8941			1.99719	73.8636			1.91162	66.9757		4.046	99.9938		3.80692	94.2583		4.51248	113.181		4.5103	109.486		1.88841	111.578		1.76034	117.018
	1.54673	92.9069			4.13423	88.9217			2.00098	73.8705			1.91639	66.9964		4.063	99.9584		3.8138	94.2514		4.52194	113.14		4.51942	109.417		1.89165	111.592		1.76419	116.977
	1.55127	92.8931			4.14265	88.901			2.00541	73.8429			1.91919	66.9826		4.078	99.9584		3.82116	94.272		4.52974	113.106		4.53013	109.396		1.89602	111.537		1.76993	116.935
	1.55496	92.9138			4.15282	88.901			2.01178	73.8429			1.92354	67.0033		4.073	99.9229		3.83102	94.2652		4.53856	113.085		4.53955	109.382		1.89901	111.516		1.77607	116.901
	1.55997	92.8931			4.16355	88.8804			2.01605	73.8429			1.92847	66.9964		4.09	99.9229		3.8385	94.2445		4.54777	113.057		4.5494	109.348		1.90452	111.502		1.77979	116.901
	1.56457	92.8793			4.17179	88.8597			2.0206	73.836			1.93162	67.0102		4.118	99.8875		3.84423	94.2307		4.55831	113.043		4.55904	109.327		1.90776	111.509		1.7807	116.852
	1.56876	92.8586			4.17831	88.8804			2.02615	73.7946			1.93595	67.0102		4.124	99.9229		3.85347	94.2376		4.56813	113.023		4.56715	109.327		1.91202	111.495		1.78811	116.804
	1.57348	92.8379			4.18699	88.8528			2.0303	73.8084			1.93952	67.0171		4.146	99.9229		3.86357	94.2238		4.57514	113.002		4.57742	109.272		1.91762	111.447		1.79408	116.79
	1.57783	92.8379			4.1965	88.8528			2.03423	73.7808			1.94335	67.0309		4.153	99.9229		3.87264	94.2238		4.58603	112.968		4.58676	109.258		1.92082	111.44		1.79926	116.763
	1.58191	92.8173			4.20446	88.8459			2.03829	73.7877			1.94794	67.0309		4.161	99.8875		3.88032	94.2031		4.5927	112.947		4.59635	109.258		1.92457	111.412		1.80258	116.715
	1.58606	92.8104			4.21401	88.839			2.04243	73.7739			1.95104	67.0309		4.165	99.8521		3.88968	94.2031		4.60255	112.954		4.60663	109.231		1.92859	111.406		1.80834	116.694
	1.59112	92.8035			4.22244	88.839			2.04662	73.767			1.95592	67.0309		4.172	99.8875		3.90077	94.2031		4.61047	112.919		4.6147	109.237		1.93172	111.392		1.81561	116.687
	1.59565	92.7897			4.23146	88.8045			2.05084	73.7601			1.96031	67.0378		4.211	99.8875		3.90807	94.1755		4.62165	112.899		4.62564	109.231		1.93741	111.378		1.81897	116.618
	1.60005	92.7897			4.24101	88.8045			2.05539	73.767			1.96457	67.0584		4.185	99.8875		3.91609	94.1686		4.63223	112.885		4.63426	109.231		1.94299	111.35		1.82198	116.611
	1.60442	92.7759			4.25163	88.7838			2.06026	73.7464			1.96914	67.0515		4.185	99.8166		3.92399	94.1548		4.64228	112.871		4.64339	109.203		1.94567	111.344		1.82819	116.604
	1.60829	92.7552			4.26062	88.7838			2.06462	73.7326			1.97284	67.0446		4.236	99.7812		3.93034	94.1273		4.65283	112.85		4.65256	109.189		1.95005	111.323		1.83321	116.563
	1.61237	92.7483			4.2698	88.7907			2.06901	73.7395			1.97715	67.0791		4.254	99.7812		3.93848	94.1342		4.66009	112.837		4.66304	109.155		1.95769	111.288		1.83689	116.528
	1.61671	92.7552			4.27916	88.7838			2.07282	73.7464			1.9822	67.0515		4.218	99.7458		3.9455	94.1204		4.66953	112.802		4.67191	109.148		1.96271	111.281		1.84099	116.494
	1.62064	92.7207			4.289	88.7769			2.0767	73.7326			1.98523	67.0791		4.25	99.7103		3.95377	94.1135		4.68043	112.788		4.6812	109.113		1.96634	111.288		1.8466	116.446
	1.62561	92.7276			4.29839	88.7907			2.08089	73.7188			1.99067	67.0791		4.25	99.7103		3.96175	94.0928		4.69219	112.775		4.69069	109.093		1.97072	111.254		1.85284	116.432
	1.62953	92.7069			4.30719	88.77			2.08554	73.7119			1.9949	67.0998		4.27	99.6749		3.97072	94.0928		4.70265	112.747		4.69993	109.058		1.97478	111.247		1.85707	116.418
	1.633	92.7138			4.31422	88.7838			2.09024	73.7188			1.99953	67.0998		4.291	99.7103		3.97947	94.0928		4.71035	112.699		4.70948	109.038		1.97946	111.24		1.85888	116.377
	1.63806	92.6725			4.32284	88.7838			2.0951	73.6981			2.00416	67.1136		4.286	99.7103		3.9868	94.0721		4.72093	112.692		4.71976	109.01		1.98401	111.226		1.86652	116.335
	1.64141	92.6656			4.33235	88.77			2.09944	73.6912			2.00781	67.1067		4.337	99.6749		3.99723	94.0652		4.72814	112.65		4.72924	108.989		1.98944	111.206		1.87097	116.328
	1.64591	92.6725			4.34242	88.7494			2.10442	73.6843			2.01225	67.1136		4.304	99.6749		4.00582	94.0514		4.73831	112.63		4.73823	108.982		1.99328	111.185		1.87297	116.287
	1.64961	92.6587			4.34985	88.77			2.10865	73.7188			2.01705	67.0998		4.334	99.6395		4.01475	94.0652		4.74708	112.609		4.74873	108.962		1.9987	111.185		1.87755	116.28
	1.6537	92.638			4.3594	88.7356			2.11295	73.6774			2.02086	67.1067		4.347	99.6395		4.02437	94.0652		4.75742	112.568		4.75725	108.948		2.00381	111.157		1.88233	116.232
	1.65716	92.6104			4.36958	88.7494			2.1171	73.6843			2.02599	67.1136		4.351	99.6395		4.0316	94.0445		4.76521	112.575		4.76627	108.907		2.00853	111.144		1.88935	116.211
	1.66118	92.6173			4.37917	88.7218			2.12231	73.6912			2.03016	67.1136		4.373	99.604		4.03864	94.0376		4.77544	112.526		4.77643	108.872		2.0161	111.116		1.89024	116.197
	1.66445	92.6104			4.38736	88.7494			2.12648	73.6912			2.03365	67.1274		4.372	99.5686		4.04516	94.0169		4.78622	112.492		4.78413	108.879		2.01997	111.13		1.8946	116.156
	1.66882	92.5966			4.3971	88.7149			2.13125	73.6705			2.03764	67.1136		4.376	99.604		4.05223	94.0169		4.79667	112.513		4.79481	108.838		2.02308	111.102		1.89935	116.128
	1.67152	92.6035			4.40563	88.7218			2.13568	73.6498			2.04159	67.1343		4.403	99.5686		4.06068	93.9894		4.80692	112.478		4.80515	108.844		2.02831	111.075		1.90644	116.108
	1.67503	92.6035			4.41568	88.708			2.14083	73.6705			2.04675	67.1343		4.398	99.604		4.06937	93.9894		4.81627	112.416		4.81444	108.824		2.03279	111.054		1.91192	116.101
	1.67883	92.5759			4.42382	88.6942			2.14561	73.6567			2.05005	67.1343		4.412	99.5686		4.07773	93.9825		4.82657	112.451		4.82349	108.803		2.03787	111.019		1.91415	116.053
	1.6843	92.5759			4.433	88.6804			2.15007	73.6291			2.0533	67.1481		4.436	99.604		4.08495	93.9687		4.84042	112.423		4.83441	108.755		2.0409	111.04		1.92061	116.032
	1.68864	92.569			4.44337	88.6804			2.15413	73.636			2.05859	67.1412		4.433	99.5686		4.09207	93.9687		4.85103	112.416		4.8444	108.762		2.04513	110.992		1.92519	115.997
	1.69191	92.5622			4.45297	88.6666			2.15877	73.6498			2.06268	67.1412		4.449	99.5332		4.10036	93.948		4.86281	112.423		4.8533	108.727		2.04961	110.978		1.92811	115.99
	1.69542	92.5553			4.46326	88.6666			2.1631	73.6222			2.066	67.1619		4.451	99.5332		4.10982	93.9549		4.87756	112.402		4.86309	108.727		2.05335	110.944		1.93271	115.956
	1.69889	92.5484			4.47285	88.6528			2.16721	73.6154			2.07056	67.155		4.483	99.4977		4.11803	93.9411		4.89192	112.375		4.87319	108.7		2.0593	110.957		1.93949	115.915
	1.70324	92.5346			4.48145	88.6528			2.17205	73.6016			2.07495	67.1756		4.47	99.4623		4.1274	93.9273		4.90446	112.347		4.88242	108.707		2.06399	110.93		1.94674	115.915
	1.70709	92.5415			4.49127	88.6459			2.17715	73.6016			2.07825	67.1688		4.507	99.4623		4.13579	93.9066		4.91326	112.306		4.8919	108.645		2.0676	110.895		1.95148	115.839
	1.70995	92.5208			4.50253	88.6459			2.18169	73.6016			2.08307	67.1825		4.495	99.4623		4.14328	93.8859		4.92106	112.292		4.90066	108.631		2.07207	110.902		1.95545	115.866
	1.7138	92.5277			4.51049	88.6184			2.18595	73.574			2.0872	67.1963		4.519	99.4269		4.15196	93.8859		4.9291	112.292		4.91151	108.624		2.07582	110.888		1.95974	115.818
	1.71856	92.507			4.51927	88.6321			2.18991	73.5878			2.09072	67.1688		4.503	99.4269		4.15992	93.8722		4.93678	112.244		4.92041	108.596		2.08079	110.882		1.96494	115.804
	1.7211	92.507			4.52811	88.6184			2.19437	73.5878			2.09426	67.1688		4.551	99.3914		4.16697	93.8722		4.94569	112.244		4.93201	108.61		2.08631	110.84		1.96887	115.756
	1.7251	92.5139			4.53886	88.6184			2.19872	73.6016			2.09867	67.1825		4.547	99.3914		4.17455	93.8653		4.95413	112.223		4.94078	108.589		2.08915	110.826		1.96836	115.742
	1.73018	92.4863			4.54904	88.6046			2.20442	73.5671			2.10208	67.1894		4.57	99.3914		4.18169	93.8722		4.96286	112.182		4.95101	108.582		2.09382	110.806		1.9748	115.68
	1.73437	92.4587			4.55633	88.6184			2.20789	73.574			2.1058	67.1825		4.547	99.356		4.18831	93.8446		4.97106	112.161		4.95965	108.569		2.09927	110.778		1.98175	115.666
	1.73882	92.4863			4.56418	88.6046			2.21297	73.5809			2.10962	67.1894		4.584	99.3205		4.19459	93.8446		4.98112	112.113		4.96944	108.555		2.10342	110.778		1.98531	115.646
	1.74284	92.4587			4.57079	88.5977			2.21748	73.5671			2.11283	67.2101		4.611	99.3205		4.20271	93.8308		4.99052	112.058		4.97856	108.507		2.10833	110.757		1.98603	115.625
	1.7468	92.4449			4.57774	88.577			2.22186	73.5464			2.11625	67.1963		4.611	99.3205		4.212	93.8239		5.00243	112.071		4.98819	108.479		2.11131	110.744		1.99235	115.577
	1.75095	92.4449			4.58752	88.6046			2.22596	73.5395			2.12004	67.2032		4.629	99.3205		4.21965	93.8239		5.01254	112.078		4.9976	108.486		2.11517	110.73		1.9987	115.542
	1.75521	92.4312			4.59808	88.5839			2.23055	73.5464			2.12436	67.1963		4.63	99.2851		4.22875	93.8101		5.02717	112.044		5.00778	108.438		2.12048	110.689		2.00254	115.535
	1.75903	92.4243			4.60777	88.577			2.23466	73.5326			2.12736	67.2032		4.639	99.2851		4.23763	93.7894		5.03961	112.016		5.01643	108.465		2.12429	110.716		2.00625	115.473
	1.76376	92.4174			4.61846	88.5701			2.23969	73.5119			2.13231	67.1894		4.656	99.2851		4.2483	93.7963		5.05524	111.989		5.02683	108.41		2.12868	110.682		2.01114	115.48
	1.76786	92.3967			4.62652	88.5632			2.24448	73.5257			2.13671	67.1963		4.638	99.2851		4.25809	93.7825		5.06708	111.982		5.0366	108.389		2.13355	110.661		2.01676	115.432
	1.77186	92.4036			4.63742	88.5632			2.24857	73.5188			2.14092	67.2101		4.687	99.2851		4.26659	93.7756		5.08263	111.968		5.04551	108.369		2.1377	110.64		2.01889	115.411
	1.77568	92.3898			4.64524	88.5632			2.25242	73.4981			2.14464	67.2032		4.704	99.2497		4.27474	93.7687		5.0902	111.947		5.05471	108.369		2.14277	110.647		2.02235	115.384
	1.78051	92.3691			4.65231	88.5425			2.25675	73.4706			2.14837	67.2032		4.715	99.2851		4.28282	93.7618		5.09642	111.913		5.06586	108.314		2.14681	110.606		2.02829	115.342
	1.78475	92.3691			4.66218	88.5425			2.26156	73.4912			2.1522	67.2032		4.712	99.2143		4.29217	93.7618		5.1021	111.892		5.07348	108.327		2.1506	110.592		2.03428	115.287
	1.7888	92.3691			4.67062	88.5356			2.26673	73.4844			2.15696	67.2101		4.709	99.2143		4.29902	93.7343		5.10822	111.851		5.08251	108.272		2.15676	110.564		2.03874	115.301
	1.79359	92.3484			4.67935	88.5425			2.27095	73.4775			2.15992	67.2101		4.691	99.1788		4.30661	93.7481		5.11488	111.83		5.09222	108.272		2.16114	110.564		2.04422	115.26
	1.7979	92.3484			4.68754	88.5149			2.27513	73.4499			2.16396	67.217		4.745	99.1788		4.31488	93.7274		5.12349	111.809		5.1017	108.238		2.16631	110.551		2.04981	115.198
	1.80283	92.3346			4.69522	88.4942			2.2799	73.4361			2.1679	67.2032		4.741	99.1434		4.32261	93.7136		5.13332	111.809		5.11124	108.245		2.16993	110.537		2.05705	115.177
	1.80659	92.3346			4.70359	88.4873			2.28386	73.4568			2.17173	67.2101		4.752	99.108		4.33037	93.7136		5.13969	111.796		5.11994	108.217		2.17412	110.53		2.06116	115.156
	1.8095	92.3208			4.71401	88.4805			2.28888	73.4499			2.17542	67.2239		4.759	99.108		4.33828	93.6998		5.14684	111.754		5.12971	108.238		2.17904	110.516		2.06308	115.122
	1.81422	92.3139			4.7241	88.4736			2.29262	73.4223			2.17969	67.217		4.776	99.1434		4.34785	93.7136		5.15795	111.74		5.13979	108.196		2.18258	110.509		2.06989	115.101
	1.81768	92.3002			4.73257	88.4805			2.29689	73.4223			2.18394	67.217		4.79	99.1434		4.35782	93.6929		5.17554	111.699		5.14721	108.196		2.18685	110.495		2.07449	115.046
	1.82253	92.307			4.74024	88.4598			2.30175	73.4223			2.18765	67.2308		4.799	99.108		4.36785	93.6515		5.18332	111.685		5.15781	108.169		2.19071	110.468		2.07893	115.039
	1.826	92.2864			4.74825	88.4598			2.30634	73.4085			2.19097	67.2239		4.828	99.108		4.38025	93.6584		5.18923	111.692		5.16647	108.169		2.19494	110.454		2.07955	114.984
	1.83127	92.2657			4.75808	88.446			2.31137	73.3947			2.19508	67.217		4.83	99.108		4.39012	93.6515		5.19722	111.692		5.17658	108.148		2.2004	110.44		2.08693	114.984
	1.83491	92.2795			4.76707	88.4667			2.31662	73.4016			2.19959	67.2239		4.814	99.0725		4.39886	93.6102		5.20213	111.658		5.18533	108.141		2.20359	110.427		2.09127	114.936
	1.83899	92.2657			4.77549	88.4391			2.32088	73.4016			2.20411	67.2308		4.808	99.0725		4.40905	93.6377		5.2103	111.658		5.19445	108.134		2.20786	110.433		2.09387	114.922
	1.84296	92.2519			4.78516	88.446			2.32531	73.3947			2.20867	67.217		4.864	99.0371		4.42016	93.6102		5.2181	111.637		5.20391	108.114		2.21292	110.406		2.09573	114.874
	1.84728	92.245			4.79339	88.4391			2.33022	73.3671			2.21308	67.2101		4.857	99.0371		4.42825	93.5826		5.22725	111.603		5.21422	108.1		2.21711	110.378		2.10114	114.818
	1.85152	92.2243			4.80333	88.4391			2.33471	73.3671			2.2177	67.2239		4.867	99.0016		4.43712	93.5826		5.23413	111.582		5.22362	108.086		2.22148	110.399		2.10804	114.805
	1.8559	92.2174			4.81164	88.4253			2.33889	73.3671			2.22277	67.2446		4.857	99.0371		4.44524	93.5757		5.24216	111.561		5.23362	108.065		2.22608	110.358		2.11011	114.777
	1.85916	92.1967			4.82199	88.4253			2.34402	73.3602			2.22707	67.2377		4.88	99.0016		4.45509	93.5826		5.25251	111.554		5.24241	108.045		2.22946	110.371		2.11567	114.763
	1.8644	92.1967			4.82847	88.4115			2.34864	73.3534			2.2322	67.2308		4.899	98.9662		4.46075	93.555		5.26236	111.52		5.25237	108.038		2.23305	110.358		2.11922	114.715
	1.86902	92.1692			4.83816	88.4184			2.35305	73.3327			2.23627	67.2446		4.906	98.9308		4.467	93.5619		5.26995	111.478		5.26237	108.024		2.23692	110.364		2.12732	114.708
	1.87258	92.1554			4.84807	88.3977			2.35748	73.3396			2.24039	67.2515		4.926	98.9662		4.47421	93.5481		5.28103	111.458		5.27148	107.955		2.24187	110.337		2.12821	114.66
	1.87755	92.1554			4.85784	88.3908			2.36223	73.3327			2.24555	67.2446		4.936	98.9308		4.48071	93.5481		5.28934	111.437		5.28084	107.934		2.2455	110.316		2.13317	114.653
	1.88238	92.1485			4.86597	88.3839			2.36604	73.312			2.25003	67.2584		4.936	98.9308		4.48792	93.5481		5.29692	111.437		5.29131	107.921		2.25073	110.309		2.13811	114.612
	1.88731	92.1347			4.87547	88.377			2.37108	73.312			2.25457	67.2653		4.953	98.9308		4.49665	93.5274		5.30607	111.416		5.29968	107.893		2.25384	110.316		2.14499	114.612
	1.89124	92.1347			4.88438	88.3701			2.3755	73.312			2.25978	67.2722		4.974	98.8953		4.5048	93.5274		5.31914	111.375		5.30935	107.879		2.2592	110.268		2.14768	114.556
	1.89576	92.1209			4.89456	88.3701			2.37979	73.2982			2.26313	67.2722		4.962	98.8599		4.51257	93.5136		5.32754	111.361		5.31998	107.865		2.26315	110.282		2.15044	114.522
	1.8994	92.1209			4.90335	88.3426			2.3843	73.2844			2.26775	67.2653		4.996	98.8599		4.52288	93.4998		5.33687	111.347		5.32942	107.852		2.26863	110.24		2.15581	114.515
	1.90496	92.114			4.91158	88.3495			2.38866	73.2775			2.27329	67.2791		4.993	98.8599		4.53237	93.5067		5.34492	111.334		5.33752	107.852		2.27155	110.22		2.16217	114.439
	1.90749	92.1002			4.91948	88.3219			2.39293	73.2775			2.27674	67.2998		5.035	98.8599		4.54266	93.4861		5.35559	111.313		5.34794	107.824		2.27675	110.213		2.16615	114.439
	1.91289	92.1071			4.92666	88.3288			2.39714	73.2706			2.28221	67.2998		5.019	98.7891		4.55484	93.4861		5.36461	111.32		5.35851	107.79		2.28159	110.206		2.16732	114.412
	1.91656	92.0933			4.93498	88.3012			2.40118	73.2568			2.28672	67.3066		5.015	98.7891		4.56542	93.4792		5.37429	111.334		5.36711	107.817		2.28555	110.206		2.17539	114.391
	1.92078	92.0933			4.94284	88.3012			2.4046	73.2499			2.29167	67.2998		5.057	98.8245		4.57632	93.4723		5.38288	111.306		5.37625	107.81		2.29099	110.213		2.18117	114.35
	1.92536	92.0795			4.95138	88.2874			2.40957	73.2568			2.2973	67.3066		5.049	98.8245		4.58828	93.4654		5.39309	111.285		5.38618	107.762		2.29651	110.178		2.18174	114.363
	1.92866	92.0933			4.96188	88.2874			2.41354	73.2499			2.30096	67.3135		5.087	98.7536		4.59749	93.4585		5.40185	111.285		5.39554	107.769		2.30054	110.165		2.18806	114.308
	1.93306	92.0657			4.96963	88.2598			2.41802	73.2361			2.30585	67.3204		5.089	98.7182		4.60453	93.4654		5.41272	111.265		5.40516	107.741		2.30594	110.151		2.19245	114.294
	1.93661	92.0588			4.97898	88.2322			2.42261	73.2292			2.30958	67.3204		5.117	98.7536		4.61165	93.4378		5.41993	111.251		5.41442	107.741		2.3096	110.151		2.19831	114.26
	1.9418	92.045			4.9877	88.2529			2.42677	73.243			2.31417	67.3204		5.102	98.7536		4.62033	93.4309		5.43056	111.237		5.42414	107.7		2.31445	110.116		2.20112	114.246
	1.94592	92.045			4.99647	88.2667			2.43204	73.2224			2.31915	67.3204		5.092	98.7182		4.62737	93.4309		5.4401	111.21		5.43496	107.7		2.31938	110.13		2.20495	114.225
	1.95095	92.0519			5.00327	88.246			2.43626	73.2086			2.32267	67.3342		5.125	98.7182		4.63331	93.4171		5.45227	111.21		5.44472	107.672		2.3237	110.096		2.21037	114.184
	1.95528	92.0313			5.01215	88.2529			2.4406	73.1948			2.32667	67.3342		5.155	98.6827		4.63971	93.4033		5.46229	111.147		5.45465	107.645		2.32962	110.102		2.21725	114.184
	1.95982	92.0313			5.02077	88.2598			2.4457	73.1948			2.33229	67.3273		5.155	98.6827		4.64642	93.4033		5.47315	111.12		5.46425	107.638		2.33307	110.068		2.21911	114.17
	1.96353	92.0244			5.02937	88.2391			2.45015	73.2086			2.33577	67.3411		5.124	98.6827		4.65538	93.3826		5.48071	111.092		5.47325	107.61		2.33702	110.054		2.22234	114.15
	1.96882	92.0175			5.03963	88.2322			2.45439	73.181			2.34083	67.3411		5.183	98.7182		4.66389	93.3619		5.49025	111.072		5.48327	107.562		2.34176	110.034		2.22933	114.074
	1.97304	92.0244			5.04784	88.2322			2.45957	73.1603			2.34589	67.348		5.156	98.6827		4.67382	93.3551		5.50095	111.065		5.4927	107.576		2.34638	110.034		2.23527	114.088
	1.97701	92.0037			5.05862	88.2185			2.46339	73.181			2.34998	67.348		5.199	98.6473		4.68379	93.3482		5.50959	111.016		5.50318	107.528		2.35102	110.02		2.23788	114.046
	1.98124	92.0106			5.06803	88.2185			2.46781	73.1741			2.35542	67.3687		5.217	98.6827		4.69231	93.3413		5.51856	111.01		5.51098	107.514		2.35499	110.013		2.24445	114.032
	1.98637	91.9761			5.07807	88.1978			2.47257	73.1465			2.35868	67.3549		5.204	98.6473		4.70172	93.3344		5.52811	110.975		5.52209	107.5		2.3587	109.992		2.24849	113.998
	1.99088	91.9761			5.08753	88.2047			2.47709	73.112			2.36375	67.348		5.237	98.6827		4.70987	93.3206		5.53713	110.941		5.53097	107.472		2.36251	109.992		2.25616	113.984
	1.99446	91.983			5.09553	88.184			2.48222	73.1258			2.36789	67.3687		5.249	98.6119		4.7179	93.2999		5.54926	110.954		5.54075	107.465		2.36677	109.965		2.26074	113.957
	1.99898	91.9692			5.1039	88.1978			2.48698	73.112			2.37215	67.3549		5.253	98.6119		4.72598	93.3137		5.55978	110.961		5.54988	107.452		2.37152	109.951		2.26219	113.963
	2.00328	91.9623			5.11194	88.184			2.49237	73.0845			2.37605	67.3756		5.269	98.6119		4.73712	93.293		5.56903	110.927		5.56047	107.445		2.37529	109.944		2.26626	113.915
	2.00675	91.9692			5.11918	88.1771			2.49665	73.0914			2.38059	67.3618		5.283	98.5764		4.74475	93.293		5.57771	110.913		5.56834	107.403		2.37937	109.916		2.27396	113.894
	2.01066	91.9623			5.12754	88.1702			2.50193	73.1051			2.38441	67.3687		5.308	98.541		4.75232	93.2792		5.58666	110.879		5.57765	107.424		2.38459	109.882		2.27784	113.867
	2.01467	91.9416			5.13631	88.1702			2.50713	73.0845			2.38929	67.3756		5.323	98.541		4.76068	93.2861		5.59806	110.872		5.58767	107.383		2.38983	109.896		2.27814	113.874
	2.01913	91.9485			5.14445	88.1564			2.51151	73.0569			2.39377	67.3825		5.316	98.541		4.76962	93.2585		5.60787	110.844		5.59738	107.369		2.39471	109.868		2.28735	113.826
	2.02366	91.9347			5.15317	88.1495			2.51584	73.0362			2.39787	67.3825		5.316	98.5056		4.77915	93.2723		5.61863	110.837		5.60563	107.348		2.39851	109.827		2.29029	113.791
	2.02688	91.9347			5.16179	88.115			2.52101	73.0569			2.4017	67.3825		5.341	98.5056		4.78743	93.2516		5.6289	110.83		5.61449	107.328		2.40412	109.834		2.29239	113.791
	2.03087	91.9209			5.17093	88.1288			2.5263	73.0293			2.40534	67.3756		5.356	98.5056		4.79527	93.2516		5.63777	110.816		5.62485	107.307		2.40847	109.827		2.29814	113.75
	2.03563	91.9072			5.18063	88.115			2.5312	73.0224			2.40986	67.3963		5.391	98.4347		4.80334	93.2309		5.64663	110.796		5.63386	107.3		2.41239	109.778		2.30362	113.701
	2.04076	91.9072			5.19036	88.115			2.5359	73.0155			2.41357	67.4032		5.375	98.4347		4.81225	93.2309		5.65659	110.748		5.64321	107.293		2.41706	109.778		2.30833	113.695
	2.04469	91.9003			5.19987	88.1012			2.54011	73.0155			2.41709	67.3963		5.396	98.4347		4.82016	93.2103		5.66555	110.754		5.6531	107.266		2.42176	109.772		2.3125	113.688
	2.04913	91.8934			5.20869	88.0943			2.54524	73.0086			2.42149	67.3894		5.394	98.3993		4.82554	93.1896		5.67762	110.699		5.66215	107.245		2.42723	109.772		2.31394	113.653
	2.05331	91.8796			5.21574	88.0806			2.54947	72.9879			2.42586	67.4032		5.417	98.3993		4.83256	93.1689		5.68626	110.692		5.67273	107.231		2.43088	109.723		2.32047	113.639
	2.05774	91.8589			5.22441	88.0737			2.55369	72.9741			2.42958	67.3894		5.432	98.3638		4.83913	93.1689		5.6953	110.658		5.68232	107.224		2.43548	109.73		2.32828	113.598
	2.06149	91.8589			5.23307	88.0599			2.55826	72.9879			2.43413	67.3963		5.456	98.3638		4.84564	93.1482		5.7051	110.644		5.692	107.19		2.43963	109.716		2.3321	113.57
	2.06624	91.8313			5.24149	88.0737			2.56323	72.981			2.43914	67.4032		5.442	98.293		4.8528	93.1206		5.71315	110.63		5.70041	107.183		2.44291	109.751		2.33448	113.543
	2.07049	91.8175			5.25191	88.0737			2.56807	72.9879			2.4435	67.4032		5.453	98.3284		4.86185	93.1137		5.72449	110.589		5.71151	107.19		2.44644	109.675		2.34139	113.495
	2.07434	91.8313			5.26085	88.0806			2.57299	72.9604			2.44779	67.3894		5.469	98.3638		4.86882	93.1206		5.73408	110.589		5.72109	107.155		2.45115	109.689		2.34624	113.474
	2.07936	91.8244			5.27023	88.0806			2.57838	72.9672			2.452	67.3963		5.468	98.293		4.87423	93.0931		5.74372	110.568		5.73076	107.128		2.456	109.654		2.3504	113.474
	2.08237	91.8313			5.27979	88.0943			2.58271	72.9672			2.4569	67.4032		5.493	98.3638		4.88189	93.0862		5.7522	110.582		5.74032	107.135		2.45968	109.647		2.35284	113.446
	2.08788	91.8037			5.28959	88.0737			2.58816	72.9535			2.46108	67.4101		5.489	98.293		4.89118	93.0862		5.76089	110.541		5.7496	107.107		2.46161	109.661		2.358	113.398
	2.09168	91.8106			5.2995	88.0461			2.59283	72.9604			2.46468	67.4101		5.519	98.2575		4.89844	93.0862		5.77176	110.513		5.75905	107.072		2.46625	109.634		2.36322	113.371
	2.09616	91.7968			5.30833	88.0599			2.5968	72.9672			2.46903	67.4101		5.526	98.2575		4.90338	93.0724		5.78175	110.506		5.76872	107.031		2.47022	109.641		2.36746	113.35
	2.10104	91.783			5.31724	88.0806			2.60164	72.9672			2.47255	67.4032		5.526	98.2221		4.91155	93.0586		5.79107	110.486		5.77869	107.017		2.47466	109.606		2.37141	113.315
	2.10468	91.7762			5.32607	88.0668			2.60605	72.9466			2.47664	67.417		5.544	98.1867		4.91928	93.0655		5.80123	110.472		5.78787	107.024		2.47998	109.606		2.37782	113.281
	2.1099	91.7555			5.33545	88.0737			2.61127	72.9397			2.48172	67.4032		5.577	98.2221		4.92912	93.0586		5.81159	110.444		5.79724	106.976		2.48471	109.599		2.38286	113.281
	2.11361	91.7555			5.34545	88.0599			2.61571	72.9397			2.48579	67.4101		5.556	98.2221		4.93884	93.0586		5.82266	110.43		5.80596	106.962		2.49104	109.592		2.38828	113.246
	2.11755	91.7486			5.3562	88.0461			2.62091	72.9466			2.49049	67.417		5.578	98.2221		4.94526	93.0379		5.83125	110.41		5.81707	106.948		2.49642	109.558		2.38991	113.212
	2.12239	91.7417			5.36534	88.0392			2.62515	72.9259			2.49545	67.4101		5.572	98.1512		4.95364	93.0172		5.84071	110.355		5.82558	106.928		2.50029	109.544		2.39507	113.212
	2.12678	91.721			5.37484	88.0185			2.62952	72.919			2.49871	67.417		5.589	98.1867		4.96593	93.0172		5.8503	110.361		5.83368	106.893		2.50464	109.523		2.4003	113.184
	2.13193	91.721			5.38473	88.0323			2.6336	72.9259			2.50309	67.4101		5.617	98.1512		4.97641	92.9965		5.85834	110.348		5.84468	106.859		2.50956	109.523		2.4032	113.143
	2.13565	91.7141			5.39493	87.9909			2.63838	72.9121			2.50749	67.4239		5.643	98.1158		4.9898	92.9758		5.86881	110.313		5.85433	106.838		2.51449	109.537		2.4068	113.129
	2.14027	91.7003			5.40206	87.9909			2.64244	72.8776			2.51041	67.4239		5.633	98.1158		5.00171	92.9621		5.87757	110.32		5.86356	106.866		2.51944	109.51		2.41287	113.067
	2.14513	91.7003			5.41165	87.9978			2.64726	72.8983			2.51556	67.4308		5.636	98.0804		5.01352	92.9621		5.88565	110.306		5.87292	106.824		2.52326	109.496		2.41787	113.088
	2.14796	91.7072			5.4205	87.9633			2.65175	72.8983			2.51875	67.4376		5.636	98.0804		5.02153	92.9345		5.89656	110.279		5.88274	106.79		2.52819	109.496		2.42066	113.053
	2.15242	91.7003			5.428	87.984			2.65731	72.9052			2.52256	67.4376		5.643	98.0804		5.03077	92.9414		5.90555	110.23		5.89171	106.824		2.52895	109.468		2.42454	113.033
	2.15695	91.6934			5.43591	87.9633			2.66214	72.8776			2.52716	67.4308		5.669	98.1158		5.0382	92.9		5.91644	110.224		5.90096	106.783		2.53284	109.475		2.42968	113.005
	2.16091	91.6865			5.44512	87.984			2.66636	72.8776			2.53084	67.4239		5.698	98.0804		5.04639	92.9069		5.92393	110.224		5.91034	106.797		2.53879	109.441		2.43348	112.984
	2.16563	91.6658			5.45462	87.9496			2.67031	72.8776			2.53512	67.4308		5.698	98.0804		5.05635	92.8862		5.9353	110.217		5.92003	106.769		2.54184	109.427		2.43798	112.957
	2.16951	91.6658			5.4629	87.9358			2.67515	72.8707			2.54033	67.4239		5.737	98.0449		5.06486	92.8586		5.94395	110.21		5.92936	106.748		2.54664	109.427		2.44085	112.957
	2.1744	91.6796			5.47452	87.9289			2.67895	72.8569			2.5432	67.4376		5.716	98.0449		5.07387	92.8517		5.95689	110.154		5.93876	106.79		2.55153	109.406		2.44958	112.915
	2.17857	91.6727			5.48495	87.9289			2.68309	72.8431			2.54809	67.4376		5.723	98.0449		5.08385	92.8379		5.96465	110.106		5.94867	106.728		2.5568	109.399		2.45596	112.909
	2.18297	91.6727			5.49454	87.9151			2.68825	72.85			2.55168	67.4376		5.762	98.0449		5.09321	92.8173		5.97665	110.12		5.95778	106.721		2.56295	109.372		2.45831	112.895
	2.18698	91.6383			5.50419	87.9427			2.69339	72.8638			2.5556	67.4376		5.726	98.0095		5.10189	92.8173		5.98574	110.093		5.96648	106.7		2.56776	109.372		2.46301	112.867
	2.19168	91.6451			5.51328	87.9496			2.69802	72.8293			2.56022	67.4514		5.768	98.0095		5.11021	92.8104		5.99754	110.058		5.97683	106.645		2.57166	109.337		2.46753	112.812
	2.19568	91.6451			5.52448	87.9289			2.70311	72.8225			2.56401	67.4445		5.782	97.9741		5.11391	92.7828		6.00505	110.051		5.98594	106.652		2.57754	109.33		2.47476	112.798
	2.20029	91.6314			5.53298	87.9427			2.70774	72.8156			2.56938	67.4514		5.787	97.9386		5.11956	92.769		6.01348	110.023		5.99556	106.659		2.5814	109.309		2.4763	112.784
	2.20465	91.6383			5.54166	87.9358			2.7119	72.8087			2.57277	67.4583		5.785	97.9386		5.12646	92.769		6.02148	110.03		6.0057	106.638		2.58667	109.289		2.48113	112.771
	2.20915	91.6176			5.55242	87.922			2.71667	72.7949			2.57611	67.4583		5.821	97.9386		5.13158	92.769		6.0312	109.955		6.01484	106.624		2.59081	109.282		2.48757	112.757
	2.2135	91.6107			5.56177	87.9151			2.72133	72.7742			2.58144	67.4721		5.837	97.9386		5.14072	92.7414		6.03962	109.948		6.02318	106.576		2.59692	109.275		2.49326	112.695
	2.21779	91.6107			5.57235	87.9082			2.72541	72.7742			2.58511	67.479		5.848	97.9032		5.14907	92.7276		6.05201	109.927		6.03419	106.576		2.60191	109.241		2.4963	112.674
	2.22252	91.6107			5.58161	87.9151			2.73013	72.7742			2.5889	67.4721		5.83	97.9386		5.15677	92.7138		6.05878	109.892		6.04398	106.59		2.60622	109.254		2.50022	112.681
	2.22701	91.5969			5.59093	87.8806			2.73403	72.7535			2.59381	67.4652		5.874	97.9386		5.16421	92.7138		6.06898	109.899		6.05316	106.542		2.60862	109.234		2.50548	112.667
	2.23115	91.59			5.59952	87.8806			2.73815	72.7466			2.59767	67.479		5.878	97.9032		5.17142	92.7069		6.07767	109.865		6.06207	106.542		2.61375	109.206		2.51058	112.626
	2.23461	91.5762			5.60926	87.8599			2.7437	72.7535			2.60298	67.4721		5.874	97.9032		5.17912	92.7069		6.08909	109.844		6.07236	106.535		2.61734	109.199		2.51607	112.605
	2.23886	91.5762			5.61887	87.8806			2.74826	72.7397			2.60647	67.479		5.898	97.9032		5.18555	92.6725		6.09867	109.817		6.08165	106.528		2.62354	109.192		2.5176	112.578
	2.2436	91.5486			5.63019	87.8599			2.75268	72.719			2.61011	67.4721		5.881	97.9032		5.1929	92.6725		6.11235	109.775		6.09207	106.514		2.62714	109.158		2.52425	112.55
	2.24803	91.5417			5.63997	87.8255			2.7576	72.719			2.61572	67.4859		5.904	97.8678		5.19977	92.6587		6.12348	109.782		6.09911	106.5		2.63261	109.13		2.53196	112.502
	2.25255	91.5348			5.64948	87.853			2.76284	72.7259			2.61937	67.4859		5.947	97.8678		5.20771	92.6518		6.13216	109.789		6.11108	106.507		2.63676	109.103		2.53449	112.536
	2.25652	91.5417			5.65907	87.8323			2.76737	72.7121			2.62431	67.4859		5.935	97.8323		5.21648	92.6449		6.14147	109.768		6.12031	106.493		2.64115	109.13		2.53759	112.481
	2.26051	91.5279			5.66786	87.8117			2.7717	72.7052			2.6288	67.4928		5.964	97.8323		5.22581	92.638		6.15066	109.727		6.12983	106.452		2.6476	109.096		2.543	112.44
	2.26445	91.521			5.67818	87.8117			2.77529	72.6846			2.63232	67.4928		5.936	97.8323		5.23436	92.638		6.15901	109.727		6.1391	106.459		2.65185	109.096		2.54912	112.419
	2.26819	91.5279			5.68563	87.791			2.78002	72.6777			2.6372	67.4928		5.944	97.8323		5.24311	92.638		6.17026	109.706		6.14923	106.431		2.65723	109.075		2.55307	112.412
	2.27275	91.5279			5.69435	87.8186			2.78475	72.6708			2.64061	67.4928		5.968	97.7615		5.25162	92.638		6.17862	109.686		6.15857	106.404		2.6616	109.068		2.55615	112.391
	2.27628	91.5073			5.70362	87.7634			2.78995	72.6501			2.64425	67.4928		6.01	97.7615		5.26161	92.6173		6.18729	109.686		6.16807	106.431		2.66527	109.034		2.56193	112.371
	2.28044	91.4866			5.71315	87.7703			2.79474	72.6363			2.64868	67.4859		6.018	97.726		5.27027	92.6035		6.19894	109.644		6.17845	106.417		2.66909	109.027		2.56653	112.309
	2.28628	91.4935			5.72267	87.7634			2.79918	72.6639			2.6528	67.479		6.017	97.726		5.27932	92.5966		6.20771	109.644		6.18742	106.411		2.67368	109.006		2.57041	112.288
	2.28952	91.5004			5.73217	87.7634			2.80458	72.657			2.65735	67.4997		6.024	97.6906		5.2874	92.5828		6.21838	109.624		6.19773	106.417		2.6762	109.02		2.57487	112.274
	2.29509	91.4659			5.73996	87.7358			2.80812	72.6501			2.66149	67.4928		6.026	97.726		5.29735	92.5691		6.22926	109.589		6.20757	106.39		2.68112	108.992		2.579	112.247
	2.29858	91.4452			5.74975	87.7289			2.8123	72.6225			2.66472	67.4928		6.027	97.6906		5.30597	92.5415		6.23878	109.562		6.217	106.362		2.68373	108.992		2.58544	112.247
	2.30299	91.4452			5.75884	87.7151			2.81674	72.6363			2.66994	67.4652		6.058	97.6552		5.31385	92.5415		6.25082	109.52		6.2268	106.355		2.68957	108.951		2.5883	112.205
	2.30741	91.4452			5.76779	87.7289			2.82183	72.6294			2.67332	67.4859		6.065	97.6906		5.32371	92.507		6.25699	109.527		6.23479	106.342		2.69396	108.951		2.59089	112.192
	2.31071	91.4314			5.7766	87.7013			2.82687	72.6225			2.67668	67.4997		6.084	97.6552		5.33361	92.5208		6.26785	109.499		6.24549	106.321		2.69972	108.937		2.59611	112.171
	2.31524	91.4245			5.78451	87.7082			2.83111	72.6018			2.68089	67.4928		6.084	97.6552		5.34228	92.507		6.27634	109.52		6.25529	106.293		2.70451	108.93		2.60178	112.123
	2.31922	91.4314			5.79399	87.6945			2.83561	72.5949			2.68428	67.479		6.099	97.6906		5.35246	92.4932		6.28615	109.493		6.26536	106.286		2.71012	108.916		2.60527	112.116
	2.32416	91.4107			5.80186	87.7013			2.84023	72.5949			2.68826	67.479		6.103	97.6906		5.35961	92.4863		6.29483	109.472		6.27541	106.238		2.71391	108.923		2.60716	112.088
	2.32866	91.4038			5.81124	87.6807			2.84436	72.5605			2.69283	67.4721		6.122	97.6552		5.37041	92.4725		6.30708	109.437		6.28381	106.252		2.71924	108.923		2.61336	112.054
	2.33346	91.4038			5.81985	87.6807			2.84847	72.5811			2.69651	67.479		6.145	97.6552		5.37969	92.4725		6.31819	109.41		6.29443	106.217		2.72467	108.916		2.61795	112.04
	2.33724	91.3969			5.82865	87.6669			2.85306	72.5811			2.70062	67.4652		6.151	97.6552		5.38673	92.4656		6.32791	109.444		6.30394	106.224		2.72984	108.889		2.61952	112.012
	2.34177	91.3831			5.83859	87.6738			2.85822	72.5673			2.70438	67.4859		6.161	97.6552		5.3949	92.4449		6.33896	109.41		6.31434	106.211		2.73488	108.868		2.62227	112.012
	2.34591	91.3763			5.84858	87.6531			2.8628	72.5605			2.70838	67.4721		6.167	97.6197		5.40446	92.4312		6.34906	109.389		6.32289	106.183		2.74079	108.855		2.62673	111.95
	2.35005	91.3763			5.85935	87.66			2.86748	72.5398			2.71338	67.4859		6.171	97.6197		5.41262	92.4449		6.35427	109.389		6.3324	106.155		2.74394	108.848		2.63437	111.971
	2.35508	91.39			5.86977	87.6531			2.87265	72.5536			2.71726	67.4859		6.156	97.5843		5.42043	92.4518		6.36555	109.396		6.34243	106.149		2.74884	108.827		2.63719	111.943
	2.35958	91.3625			5.87971	87.66			2.87713	72.5398			2.72129	67.4721		6.216	97.6197		5.42917	92.4449		6.37593	109.362		6.35092	106.128		2.75302	108.827		2.63921	111.909
	2.36385	91.3556			5.88989	87.6186			2.88226	72.5191			2.72589	67.4859		6.216	97.5843		5.43764	92.4312		6.38358	109.348		6.36143	106.086		2.75743	108.806		2.64423	111.902
	2.36782	91.3487			5.89857	87.6462			2.88608	72.526			2.72911	67.479		6.206	97.5489		5.44421	92.4312		6.39455	109.341		6.37037	106.066		2.76209	108.779		2.65315	111.895
	2.37119	91.3556			5.90704	87.6186			2.89062	72.5122			2.73451	67.4997		6.218	97.5489		5.45184	92.4036		6.40382	109.313		6.38217	106.073		2.76762	108.785		2.65506	111.854
	2.37449	91.3418			5.91576	87.6186			2.89543	72.5191			2.73914	67.5066		6.242	97.5134		5.46008	92.4036		6.41238	109.306		6.3919	106.052		2.77188	108.758		2.65838	111.826
	2.37848	91.3418			5.92492	87.6048			2.89985	72.4846			2.7432	67.4859		6.26	97.5134		5.46802	92.3967		6.42325	109.279		6.40131	106.045		2.77462	108.744		2.66349	111.792
	2.38311	91.328			5.93398	87.591			2.90458	72.4846			2.74812	67.4859		6.289	97.478		5.47711	92.376		6.43508	109.279		6.41201	106.024		2.77857	108.751		2.66987	111.778
	2.38704	91.3349			5.94313	87.5635			2.90977	72.4708			2.75223	67.4928		6.279	97.478		5.48588	92.3553		6.44354	109.258		6.42137	106.018		2.78566	108.717		2.67214	111.771
	2.39055	91.328			5.95161	87.5772			2.91459	72.4846			2.75621	67.5066		6.282	97.4071		5.49548	92.3553		6.45437	109.251		6.4302	106.011		2.78872	108.724		2.67582	111.764
	2.39525	91.3142			5.9623	87.5635			2.91834	72.4639			2.76017	67.4997		6.303	97.4071		5.50369	92.3346		6.46391	109.244		6.44041	106.011		2.7931	108.703		2.68107	111.695
	2.39887	91.3142			5.96998	87.5566			2.9234	72.4501			2.76413	67.4928		6.319	97.4071		5.51182	92.3139		6.47175	109.231		6.45045	105.969		2.79729	108.717		2.68732	111.681
	2.40326	91.2935			5.97953	87.529			2.92791	72.4639			2.76934	67.4997		6.327	97.3717		5.51996	92.2933		6.4831	109.203		6.4595	105.962		2.80273	108.675		2.69117	111.661
	2.40757	91.2935			5.98661	87.5428			2.93307	72.4363			2.77376	67.4928		6.335	97.3717		5.52869	92.2933		6.4926	109.175		6.46914	105.955		2.80614	108.654		2.69396	111.654
	2.41093	91.2935			5.99797	87.529			2.9368	72.4295			2.7778	67.4859		6.362	97.3363		5.53668	92.2657		6.5036	109.175		6.48006	105.935		2.81108	108.641		2.69796	111.612
	2.41613	91.2866			6.00815	87.529			2.94156	72.4157			2.78195	67.4997		6.349	97.3363		5.5448	92.2726		6.51226	109.155		6.49008	105.928		2.81428	108.634		2.70554	111.606
	2.42004	91.2797			6.01764	87.4876			2.94627	72.4226			2.78557	67.4928		6.37	97.3717		5.55187	92.2519		6.52279	109.148		6.49875	105.9		2.81981	108.62		2.70979	111.557
	2.42536	91.2797			6.02453	87.4945			2.95051	72.4157			2.78885	67.4997		6.383	97.3363		5.55711	92.2381		6.52984	109.113		6.50854	105.893		2.82255	108.606		2.71202	111.564
	2.43024	91.2659			6.03257	87.4807			2.95523	72.395			2.79393	67.4997		6.398	97.3008		5.56595	92.2657		6.54153	109.079		6.51808	105.866		2.8273	108.572		2.71846	111.53
	2.43509	91.2659			6.04217	87.4945			2.96004	72.3674			2.79838	67.5135		6.387	97.3008		5.57309	92.2312		6.55007	109.072		6.52661	105.845		2.83105	108.572		2.726	111.509
	2.4391	91.2659			6.052	87.4669			2.96547	72.3674			2.80348	67.5066		6.391	97.3008		5.58054	92.2312		6.5618	109.058		6.53664	105.811		2.83602	108.544		2.72873	111.495
	2.44257	91.2728			6.06154	87.4876			2.96972	72.3743			2.80816	67.5135		6.41	97.2654		5.58939	92.2174		6.56981	109.037		6.54735	105.831		2.84128	108.551		2.73192	111.468
	2.44757	91.2521			6.07107	87.4945			2.97462	72.3605			2.81234	67.4997		6.423	97.2654		5.60006	92.1967		6.57953	109.017		6.55621	105.811		2.84508	108.537		2.73906	111.433
	2.45082	91.2315			6.07936	87.4807			2.97889	72.3191			2.81687	67.4859		6.443	97.23		5.60896	92.2036		6.59089	108.996		6.56651	105.776		2.84827	108.523		2.74434	111.426
	2.45516	91.2521			6.08894	87.4393			2.98332	72.3605			2.82152	67.4928		6.454	97.2654		5.61847	92.1829		6.602	108.962		6.57589	105.769		2.85443	108.503		2.75006	111.385
	2.45874	91.2453			6.09903	87.4325			2.98817	72.3605			2.82544	67.4997		6.456	97.2654		5.62591	92.1829		6.60916	108.941		6.58537	105.742		2.85785	108.503		2.75018	111.371
	2.46336	91.2315			6.10831	87.4393			2.99264	72.3122			2.83107	67.4928		6.447	97.23		5.63351	92.1692		6.61851	108.893		6.59456	105.721		2.86254	108.482		2.75719	111.357
	2.46766	91.2108			6.11602	87.4325			2.99761	72.2985			2.83467	67.5135		6.48	97.23		5.64116	92.1761		6.62811	108.893		6.60472	105.721		2.86732	108.462		2.76358	111.344
	2.47148	91.2108			6.12515	87.4118			3.00207	72.3122			2.83923	67.4997		6.488	97.23		5.64833	92.1485		6.63842	108.858		6.61448	105.714		2.87203	108.413		2.76705	111.275
	2.47597	91.2108			6.13474	87.4118			3.00649	72.2985			2.84297	67.4997		6.482	97.1945		5.65641	92.1209		6.64903	108.817		6.62372	105.673		2.87623	108.462		2.7702	111.275
	2.48144	91.1901			6.14355	87.398			3.01067	72.3053			2.84656	67.4928		6.511	97.23		5.664	92.1209		6.65622	108.831		6.63374	105.652		2.87954	108.441		2.7765	111.254
	2.48652	91.197			6.15261	87.4118			3.01592	72.2847			2.85063	67.479		6.521	97.23		5.67243	92.1071		6.667	108.782		6.64431	105.625		2.88509	108.434		2.78249	111.226
	2.49091	91.1832			6.162	87.3911			3.01992	72.2985			2.85547	67.4928		6.517	97.1237		5.6803	92.0864		6.67839	108.789		6.65394	105.652		2.89142	108.406		2.78664	111.206
	2.49583	91.1901			6.17044	87.398			3.02513	72.2916			2.85891	67.4721		6.543	97.1591		5.68714	92.0795		6.68542	108.769		6.66426	105.652		2.8945	108.399		2.79091	111.164
	2.50025	91.1625			6.18056	87.3911			3.02919	72.264			2.86317	67.4652		6.533	97.1237		5.69603	92.0588		6.69668	108.741		6.67328	105.604		2.90024	108.399		2.79492	111.13
	2.50496	91.1694			6.19151	87.3773			3.03406	72.2709			2.86678	67.479		6.567	97.0882		5.70448	92.0382		6.70518	108.734		6.6828	105.618		2.90372	108.406		2.80303	111.109
	2.51045	91.1694			6.20131	87.3773			3.04019	72.264			2.87156	67.4721		6.566	97.1237		5.71398	92.0382		6.71505	108.72		6.69299	105.597		2.90754	108.365		2.80645	111.095
	2.51397	91.1763			6.21188	87.398			3.04423	72.2571			2.87698	67.4859		6.569	97.0882		5.7226	92.0313		6.72654	108.707		6.70301	105.583		2.9128	108.351		2.81115	111.095
	2.51918	91.1556			6.22161	87.3428			3.04811	72.2502			2.8798	67.4859		6.593	97.0882		5.73361	92.0244		6.73832	108.693		6.71281	105.562		2.91562	108.365		2.81737	111.026
	2.52375	91.1487			6.22996	87.4187			3.05292	72.2502			2.88418	67.4859		6.585	97.0882		5.74564	92.0244		6.74734	108.672		6.72198	105.569		2.9208	108.331		2.82456	111.033
	2.52806	91.1487			6.23939	87.3635			3.05782	72.2364			2.88889	67.479		6.592	97.0528		5.75916	91.9968		6.75862	108.644		6.73103	105.549		2.92427	108.317		2.82579	111.013
	2.53177	91.1211			6.24857	87.3704			3.06327	72.2502			2.89333	67.479		6.611	97.0174		5.77193	91.9899		6.76576	108.617		6.73966	105.535		2.9293	108.303		2.82991	110.971
	2.53581	91.1074			6.25732	87.3428			3.06716	72.2364			2.89885	67.4859		6.624	97.0174		5.783	91.9623		6.77512	108.624		6.75014	105.5		2.93443	108.289		2.8355	110.964
	2.53988	91.1074			6.26641	87.3566			3.07119	72.2226			2.90179	67.4859		6.627	97.0174		5.78845	91.9623		6.78535	108.569		6.75957	105.5		2.93859	108.324		2.84167	110.916
	2.54518	91.1005			6.27524	87.3566			3.07643	72.2226			2.90621	67.4928		6.615	97.0528		5.79585	91.9485		6.79662	108.569		6.76962	105.48		2.9445	108.275		2.84581	110.895
	2.54946	91.1005			6.28332	87.3635			3.08105	72.2226			2.91086	67.4859		6.659	96.9819		5.80455	91.9416		6.80608	108.555		6.77933	105.452		2.94808	108.275		2.84801	110.868
	2.55389	91.0867			6.29251	87.3221			3.08647	72.2019			2.91438	67.4859		6.664	97.0174		5.81343	91.9347		6.81461	108.52		6.78966	105.452		2.95428	108.268		2.85364	110.847
	2.55829	91.0798			6.3018	87.3359			3.09101	72.1881			2.91824	67.479		6.696	96.9819		5.81784	91.9278		6.82412	108.472		6.79835	105.459		2.95924	108.255		2.85969	110.826
	2.56282	91.0729			6.31139	87.3428			3.0956	72.195			2.92257	67.479		6.705	96.9819		5.82347	91.9278		6.83468	108.472		6.80796	105.438		2.96333	108.234		2.86236	110.799
	2.5665	91.0522			6.31877	87.3428			3.1009	72.195			2.92528	67.4997		6.702	96.9819		5.83161	91.9278		6.84511	108.451		6.81745	105.431		2.9694	108.227		2.86727	110.764
	2.57033	91.066			6.32782	87.3015			3.10472	72.1675			2.93053	67.4997		6.714	96.9819		5.84073	91.9141		6.85669	108.451		6.8261	105.411		2.97327	108.206		2.87276	110.737
	2.57627	91.0384			6.33561	87.3359			3.10905	72.1675			2.93464	67.4928		6.733	96.9819		5.85278	91.9141		6.86348	108.417		6.83602	105.39		2.97785	108.22		2.87872	110.723
	2.57997	91.0177			6.34474	87.2946			3.11387	72.1743			2.9393	67.4928		6.745	96.9819		5.8652	91.8934		6.87447	108.424		6.8454	105.376		2.98104	108.206		2.88198	110.695
	2.58489	91.0039			6.35346	87.329			3.11797	72.1743			2.94379	67.479		6.76	96.9819		5.87604	91.9003		6.88698	108.396		6.85696	105.349		2.9852	108.172		2.88646	110.682
	2.58929	91.0039			6.36071	87.329			3.12279	72.1606			2.94705	67.479		6.755	96.9111		5.88272	91.8934		6.89408	108.376		6.86613	105.342		2.98729	108.165		2.89081	110.626
	2.59269	90.9901			6.36938	87.3359			3.1275	72.1399			2.95174	67.4859		6.764	96.9465		5.88733	91.9003		6.90549	108.355		6.8755	105.321		2.9923	108.158		2.89742	110.599
	2.59768	90.9901			6.37857	87.2739			3.13222	72.1468			2.95546	67.4859		6.785	96.9465		5.89401	91.8796		6.91536	108.327		6.88497	105.307		2.99677	108.13		2.90076	110.592
	2.60136	90.997			6.3861	87.2946			3.13645	72.133			2.95949	67.4997		6.795	96.9111		5.89976	91.9003		6.9252	108.32		6.89512	105.287		2.99968	108.117		2.90425	110.537
	2.60554	90.9626			6.39469	87.2532			3.14113	72.133			2.96497	67.5066		6.807	96.9111		5.90857	91.8727		6.93615	108.307		6.90525	105.273		3.00473	108.13		2.9077	110.544
	2.60978	90.9626			6.40345	87.3015			3.14543	72.1123			2.96958	67.5066		6.833	96.9111		5.91601	91.8727		6.94299	108.272		6.9153	105.245		3.00826	108.096		2.91375	110.502
	2.61291	90.9764			6.4142	87.2601			3.15002	72.1123			2.97417	67.4928		6.838	96.8756		5.92498	91.8727		6.95325	108.251		6.92446	105.218		3.01366	108.103		2.91716	110.475
	2.61783	90.9626			6.4233	87.267			3.15516	72.1054			2.97875	67.4997		6.844	96.8756		5.93391	91.8658		6.96133	108.251		6.9337	105.211		3.01688	108.096		2.91897	110.454
	2.62219	90.9488			6.43098	87.2739			3.15916	72.0985			2.9832	67.4997		6.865	96.8402		5.94311	91.8313		6.97217	108.258		6.94251	105.204		3.01972	108.041		2.92527	110.427
	2.62581	90.9419			6.44138	87.2532			3.16407	72.0709			2.98806	67.5204		6.86	96.8756		5.95092	91.8382		6.983	108.196		6.95231	105.204		3.02389	108.055		2.93017	110.413
	2.63091	90.9557			6.45208	87.2256			3.16867	72.064			2.99241	67.5273		6.859	96.8402		5.95638	91.8313		6.99116	108.183		6.96236	105.197		3.02773	108.041		2.93437	110.406
	2.63542	90.9419			6.46134	87.2256			3.17284	72.0778			2.99639	67.5066		6.862	96.8402		5.96382	91.8037		7.00054	108.196		6.97235	105.19		3.03128	108.02		2.93762	110.358
	2.63919	90.935			6.47032	87.2187			3.17787	72.0571			3.00189	67.5066		6.891	96.8048		5.9712	91.7968		7.01241	108.189		6.98207	105.156		3.03315	108.006		2.94367	110.337
	2.64403	90.9281			6.48032	87.2049			3.18278	72.0433			3.00576	67.5135		6.91	96.8048		5.97845	91.7693		7.02091	108.162		6.99144	105.156		3.03673	108.013		2.94903	110.323
	2.64779	90.935			6.48936	87.1773			3.18732	72.0571			3.01017	67.5066		6.926	96.7693		5.98534	91.7762		7.02936	108.148		7.0008	105.169		3.04039	107.986		2.95226	110.316
	2.65222	90.9212			6.49873	87.2049			3.19251	72.0502			3.01437	67.4997		6.939	96.7693		5.99379	91.7486		7.03991	108.134		7.01086	105.142		3.04606	107.986		2.95906	110.316
	2.65665	90.9143			6.50739	87.1773			3.19672	72.0158			3.01799	67.4997		6.922	96.7693		6.00278	91.7348		7.0484	108.114		7.02003	105.142		3.05005	107.986		2.96297	110.254
	2.66117	90.9212			6.51679	87.1773			3.20185	72.0089			3.0229	67.4859		6.943	96.7339		6.01342	91.7279		7.0589	108.093		7.02876	105.114		3.05456	107.972		2.96935	110.213
	2.66533	90.9212			6.52434	87.1567			3.207	72.0158			3.02808	67.4928		6.935	96.7339		6.02418	91.7072		7.07012	108.086		7.03972	105.1		3.05913	107.965		2.97322	110.199
	2.66936	90.9074			6.53356	87.1636			3.21163	72.002			3.03244	67.4859		6.999	96.6985		6.03476	91.721		7.07852	108.072		7.05002	105.107		3.06451	107.958		2.97737	110.158
	2.67294	90.9005			6.54099	87.1429			3.21612	71.9882			3.03761	67.4859		6.975	96.6985		6.04313	91.6865		7.08829	108.065		7.06079	105.094		3.06877	107.931		2.98357	110.144
	2.67859	90.8936			6.55019	87.1498			3.22086	71.9813			3.042	67.479		6.992	96.6985		6.04998	91.7003		7.09787	107.996		7.06966	105.066		3.0733	107.972		2.98905	110.116
	2.68216	90.9005			6.55737	87.1291			3.22634	71.9744			3.04653	67.4721		7.003	96.663		6.06185	91.6934		7.10781	107.996		7.0789	105.059		3.08045	107.917		2.99151	110.109
	2.68656	90.8867			6.56556	87.1429			3.23042	71.9675			3.05157	67.4928		7.023	96.6276		6.07246	91.6865		7.11734	107.962		7.08934	105.032		3.08487	107.903		2.99309	110.102
	2.68996	90.8867			6.57287	87.1084			3.23487	71.9537			3.0561	67.4928		7.044	96.5922		6.08228	91.6796		7.12994	107.962		7.09712	105.011		3.08928	107.875		3.0005	110.047
	2.69458	90.8867			6.58236	87.1153			3.23905	71.933			3.06098	67.4997		7.043	96.5922		6.09158	91.6589		7.13696	107.934		7.10721	104.997		3.09322	107.889		3.00675	110.047
	2.69892	90.8729			6.59102	87.0808			3.24316	71.9399			3.06625	67.479		7.034	96.5922		6.09857	91.6727		7.1485	107.934		7.11837	105.004		3.09885	107.862		3.00908	109.985
	2.70285	90.8591			6.60071	87.1015			3.24817	71.9399			3.0705	67.4928		7.058	96.5567		6.10587	91.6658		7.1565	107.921		7.12847	104.983		3.10346	107.834		3.01185	109.978
	2.70744	90.8523			6.60828	87.0877			3.25281	71.9055			3.07534	67.4928		7.062	96.5567		6.11442	91.6658		7.16635	107.893		7.1393	104.949		3.10851	107.855		3.01951	109.965
	2.71128	90.8454			6.61717	87.0877			3.25756	71.9192			3.08006	67.5066		7.067	96.5213		6.12274	91.652		7.17647	107.859		7.14867	104.942		3.11477	107.848		3.02634	109.93
	2.71629	90.8385			6.62548	87.0601			3.26216	71.9261			3.08451	67.4997		7.087	96.4504		6.13094	91.6383		7.18708	107.852		7.15784	104.942		3.11974	107.841		3.02915	109.923
	2.72055	90.8523			6.63624	87.0601			3.2671	71.9123			3.08851	67.4859		7.11	96.4504		6.13885	91.6383		7.19712	107.831		7.16737	104.921		3.12323	107.827		3.03312	109.903
	2.72516	90.8316			6.64673	87.0395			3.27125	71.9055			3.0929	67.4928		7.111	96.4859		6.14858	91.6245		7.20938	107.838		7.17759	104.914		3.12771	107.834		3.0378	109.868
	2.72973	90.8385			6.65815	87.0326			3.27662	71.8779			3.09685	67.479		7.108	96.415		6.15767	91.5969		7.21783	107.852		7.18796	104.921		3.13407	107.793		3.04458	109.84
	2.73457	90.8316			6.66927	87.005			3.28058	71.8641			3.10166	67.4997		7.111	96.4504		6.16495	91.59		7.22786	107.838		7.19767	104.887		3.13801	107.786		3.04971	109.84
	2.73832	90.8316			6.67998	87.0119			3.28561	71.871			3.10599	67.4859		7.124	96.4504		6.17432	91.5762		7.23521	107.831		7.20792	104.894		3.1423	107.779		3.05442	109.792
	2.74328	90.804			6.69001	86.9981			3.29026	71.8434			3.11108	67.4859		7.136	96.415		6.18296	91.5555		7.2457	107.803		7.21787	104.873		3.14685	107.744		3.05976	109.785
	2.74783	90.7971			6.70011	87.005			3.29509	71.8365			3.11615	67.4721		7.195	96.415		6.19222	91.5555		7.256	107.803		7.22736	104.887		3.15118	107.751		3.06339	109.772
	2.75239	90.7833			6.70922	86.9981			3.29996	71.8434			3.11984	67.4859		7.151	96.415		6.20038	91.5555		7.26756	107.796		7.23548	104.852		3.15683	107.731		3.06596	109.73
	2.75602	90.7971			6.7182	87.005			3.30431	71.8296			3.12505	67.479		7.177	96.3796		6.20781	91.5279		7.27726	107.783		7.24565	104.825		3.15994	107.724		3.06981	109.723
	2.76068	90.7695			6.72899	86.9912			3.30961	71.802			3.12859	67.4859		7.193	96.3796		6.21342	91.5142		7.28649	107.769		7.25523	104.818		3.16439	107.71		3.07514	109.654
	2.7653	90.7626			6.73805	86.9843			3.31416	71.7951			3.13333	67.479		7.206	96.3441		6.21808	91.4728		7.29618	107.741		7.26484	104.825		3.16781	107.703		3.08288	109.675
	2.76859	90.7557			6.74675	86.9843			3.31878	71.802			3.13822	67.4997		7.218	96.3441		6.22749	91.4797		7.30802	107.728		7.27371	104.79		3.17421	107.703		3.08505	109.661
	2.77337	90.7626			6.75617	86.9912			3.32282	71.8089			3.14209	67.4721		7.215	96.2733		6.23742	91.4866		7.31602	107.707		7.28367	104.783		3.17819	107.689		3.088	109.654
	2.77747	90.7488			6.76616	86.9981			3.32732	71.7676			3.14638	67.479		7.244	96.3087		6.24564	91.4728		7.32653	107.7		7.29332	104.783		3.18174	107.703		3.09431	109.606
	2.78174	90.7213			6.77688	86.9912			3.33161	71.7607			3.15035	67.4928		7.239	96.3087		6.25266	91.4728		7.33448	107.672		7.30305	104.763		3.18669	107.689		3.09959	109.578
	2.78563	90.7419			6.7879	86.9705			3.33705	71.7676			3.1542	67.479		7.249	96.2733		6.26273	91.4452		7.34508	107.659		7.31288	104.749		3.19133	107.689		3.10181	109.565
	2.79018	90.7213			6.79624	86.9843			3.34144	71.7538			3.15988	67.4928		7.267	96.2733		6.27228	91.4383		7.35244	107.652		7.32343	104.721		3.19549	107.675		3.10455	109.544
	2.7942	90.735			6.80515	86.9636			3.34598	71.7538			3.16456	67.4859		7.297	96.2733		6.28501	91.4314		7.36223	107.603		7.33408	104.694		3.19927	107.675		3.11209	109.53
	2.79935	90.7144			6.81435	86.9705			3.35061	71.7469			3.16883	67.4859		7.286	96.2378		6.29692	91.4314		7.37199	107.569		7.344	104.701		3.20547	107.634		3.11942	109.475
	2.80392	90.7075			6.82422	86.936			3.35536	71.7331			3.17398	67.479		7.294	96.2378		6.30376	91.4245		7.38068	107.576		7.35449	104.666		3.21014	107.648		3.12227	109.489
	2.80813	90.7213			6.8333	86.9498			3.36073	71.74			3.17697	67.4721		7.334	96.2378		6.31258	91.4107		7.38829	107.541		7.36331	104.659		3.21538	107.648		3.1263	109.447
	2.81276	90.7006			6.84349	86.9291			3.36579	71.7193			3.18036	67.479		7.319	96.2024		6.32113	91.3969		7.39985	107.534		7.37389	104.645		3.21931	107.6		3.13225	109.427
	2.81796	90.6868			6.85165	86.936			3.37011	71.6917			3.18472	67.479		7.347	96.2378		6.33017	91.3694		7.40884	107.5		7.38479	104.625		3.22416	107.613		3.13688	109.42
	2.82149	90.6799			6.8593	86.9222			3.37501	71.7055			3.18893	67.4652		7.358	96.2024		6.33888	91.3694		7.41774	107.486		7.39353	104.604		3.22879	107.593		3.14005	109.385
	2.82653	90.7006			6.86607	86.9153			3.37968	71.6986			3.19478	67.4721		7.369	96.1315		6.34667	91.3556		7.42841	107.486		7.40365	104.59		3.23418	107.6		3.14272	109.372
	2.8306	90.673			6.8733	86.9084			3.38444	71.671			3.19944	67.4514		7.372	96.167		6.35419	91.3487		7.43938	107.479		7.4135	104.57		3.23806	107.586		3.14763	109.337
	2.83564	90.6799			6.88043	86.8947			3.38897	71.6641			3.20436	67.4445		7.375	96.1315		6.36429	91.328		7.44975	107.452		7.42298	104.542		3.24292	107.572		3.15356	109.316
	2.83962	90.6868			6.88928	86.8671			3.39352	71.671			3.21009	67.4514		7.383	96.0961		6.37289	91.3211		7.45971	107.431		7.43309	104.535		3.24609	107.565		3.1553	109.296
	2.84416	90.6799			6.89726	86.874			3.39848	71.6503			3.21303	67.4445		7.391	96.0961		6.37976	91.3004		7.46869	107.445		7.44128	104.514		3.25186	107.579		3.15834	109.268
	2.84856	90.673			6.9069	86.8464			3.40299	71.6297			3.21917	67.4583		7.399	96.0961		6.3854	91.2797		7.47876	107.424		7.4511	104.501		3.25595	107.551		3.1644	109.268
	2.85258	90.6868			6.91499	86.8602			3.40799	71.6228			3.22344	67.4514		7.429	96.0607		6.39317	91.2659		7.49065	107.417		7.4618	104.514		3.26023	107.544		3.17097	109.254
	2.85634	90.6937			6.9245	86.8395			3.41279	71.6159			3.22691	67.4445		7.411	95.9898		6.40067	91.2659		7.50123	107.376		7.47044	104.48		3.26679	107.531		3.17508	109.22
	2.86024	90.673			6.93339	86.8395			3.41761	71.6297			3.23176	67.4514		7.435	96.0252		6.407	91.2452		7.50999	107.369		7.47959	104.466		3.26927	107.531		3.18019	109.22
	2.86556	90.6592			6.94369	86.8395			3.42149	71.6159			3.23598	67.4514		7.447	96.0252		6.41443	91.2452		7.5204	107.369		7.48958	104.466		3.27503	107.524		3.18749	109.172
	2.86914	90.6592			6.95215	86.8395			3.42565	71.5952			3.23953	67.4514		7.446	96.0607		6.42178	91.2315		7.52871	107.341		7.49831	104.452		3.28034	107.475		3.19192	109.137
	2.87368	90.6799			6.96215	86.8395			3.43001	71.6021			3.24373	67.4376		7.476	96.0252		6.4301	91.2108		7.53861	107.335		7.50829	104.445		3.28451	107.496		3.19465	109.158
	2.87765	90.6454			6.97125	86.8326			3.43476	71.6021			3.24786	67.4652		7.487	96.0252		6.43664	91.2108		7.54789	107.314		7.51717	104.377		3.29034	107.475		3.19772	109.137
	2.88239	90.6523			6.98142	86.7981			3.43959	71.5814			3.2526	67.4514		7.478	95.9898		6.44526	91.1901		7.55959	107.272		7.52698	104.439		3.2948	107.469		3.20488	109.117
	2.88668	90.6592			6.9909	86.7912			3.44412	71.5676			3.25638	67.4514		7.485	95.9898		6.45349	91.1763		7.56876	107.252		7.537	104.411		3.29902	107.462		3.20923	109.089
	2.89099	90.6454			6.99974	86.7912			3.44913	71.5814			3.26189	67.4514		7.504	95.9898		6.46333	91.1625		7.57868	107.217		7.54658	104.397		3.30277	107.441		3.21174	109.061
	2.89592	90.6385			7.00878	86.7981			3.45408	71.5676			3.26624	67.4583		7.522	95.9544		6.47363	91.1556		7.58767	107.252		7.55644	104.383		3.30547	107.427		3.21518	109.034
	2.90081	90.6316			7.01878	86.7774			3.4585	71.5469			3.27038	67.4583		7.542	95.9544		6.48685	91.1556		7.59829	107.19		7.56542	104.349		3.30986	107.386		3.22172	109.013
	2.9038	90.6523			7.02852	86.7706			3.46276	71.5262			3.27511	67.4445		7.531	95.9189		6.49964	91.1418		7.60762	107.19		7.57485	104.335		3.31609	107.407		3.22603	109.013
	2.90838	90.6316			7.03956	86.7637			3.46759	71.5262			3.27855	67.4445		7.554	95.8835		6.51213	91.128		7.62007	107.19		7.58454	104.342		3.32002	107.386		3.23001	109.006
	2.91218	90.6247			7.04935	86.7568			3.47146	71.5193			3.28182	67.4445		7.572	95.9189		6.52269	91.1142		7.62713	107.155		7.59553	104.273		3.3234	107.393		3.23363	108.951
	2.91709	90.604			7.05829	86.7292			3.47704	71.5193			3.28566	67.4445		7.58	95.9189		6.53198	91.1212		7.63814	107.155		7.60593	104.287		3.3271	107.379		3.23984	108.937
	2.92179	90.6316			7.06712	86.7292			3.48161	71.4918			3.29039	67.4376		7.589	95.8835		6.5414	91.1142		7.6466	107.107		7.61532	104.252		3.3332	107.331		3.24851	108.944
	2.92556	90.6178			7.07719	86.7292			3.48677	71.4987			3.2946	67.4445		7.578	95.8481		6.54846	91.1212		7.65856	107.1		7.62463	104.28		3.33658	107.324		3.25277	108.93
	2.9297	90.604			7.08623	86.7223			3.4913	71.4918			3.29932	67.4376		7.602	95.8481		6.55645	91.1005		7.66768	107.073		7.63544	104.287		3.34087	107.317		3.25242	108.882
	2.93495	90.5971			7.09482	86.7223			3.49589	71.4642			3.30315	67.4376		7.609	95.8481		6.56472	91.0867		7.67999	107.045		7.6442	104.211		3.3465	107.289		3.2607	108.861
	2.93821	90.5971			7.10455	86.7154			3.50059	71.4504			3.30665	67.4445		7.61	95.8481		6.57277	91.0729		7.69032	107.017		7.65464	104.232		3.35086	107.289		3.26645	108.848
	2.94419	90.5971			7.11428	86.6947			3.50481	71.4504			3.31098	67.4376		7.633	95.7772		6.58151	91.0867		7.70146	107.017		7.66478	104.183		3.35462	107.289		3.27066	108.834
	2.94856	90.5834			7.12358	86.7154			3.50972	71.4504			3.31464	67.4514		7.687	95.7772		6.58966	91.0591		7.71002	107.004		7.6744	104.163		3.35843	107.296		3.27675	108.813
	2.95314	90.5834			7.13258	86.7085			3.51418	71.4228			3.3186	67.4239		7.667	95.7772		6.59799	91.066		7.72036	106.955		7.68393	104.142		3.36314	107.255		3.28059	108.785
	2.95748	90.5834			7.14131	86.7223			3.51859	71.4021			3.32297	67.417		7.697	95.7772		6.60594	91.0522		7.72962	106.955		7.6936	104.115		3.36957	107.255		3.28523	108.758
	2.96064	90.5765			7.14898	86.6809			3.5235	71.4159			3.32698	67.417		7.669	95.7063		6.61394	91.0522		7.74155	106.955		7.7032	104.135		3.37347	107.234		3.29038	108.71
	2.96407	90.5903			7.15765	86.674			3.52819	71.409			3.33197	67.417		7.702	95.7063		6.62287	91.0522		7.74999	106.948		7.7134	104.135		3.37848	107.255		3.29607	108.696
	2.96851	90.5558			7.16505	86.7085			3.53312	71.3677			3.33635	67.4239		7.684	95.7063		6.63037	91.0384		7.76192	106.942		7.72245	104.108		3.3844	107.234		3.30017	108.668
	2.97249	90.5558			7.17417	86.6809			3.53819	71.3815			3.34043	67.4239		7.738	95.7063		6.63798	91.0315		7.76967	106.928		7.73226	104.101		3.38829	107.213		3.30615	108.634
	2.9764	90.5558			7.18146	86.6602			3.543	71.3815			3.34456	67.4239		7.747	95.7063		6.64639	91.0108		7.77732	106.921		7.74222	104.115		3.3942	107.22		3.30972	108.634
	2.98053	90.5489			7.18987	86.6464			3.54751	71.3815			3.34792	67.4308		7.731	95.7063		6.65563	90.997		7.78686	106.935		7.75115	104.128		3.39865	107.213		3.31356	108.613
	2.98553	90.542			7.19828	86.6533			3.55181	71.3539			3.35139	67.417		7.755	95.6709		6.66469	90.9832		7.79931	106.879		7.7614	104.066		3.40236	107.2		3.31712	108.572
	2.99005	90.5282			7.20854	86.6258			3.55634	71.347			3.35575	67.4101		7.783	95.6709		6.67208	90.9901		7.80922	106.866		7.77099	104.094		3.40622	107.158		3.32374	108.551
	2.99393	90.5489			7.2177	86.6327			3.56178	71.3677			3.35962	67.417		7.781	95.6355		6.68048	90.9832		7.82218	106.852		7.78186	104.025		3.41008	107.186		3.32502	108.517
	2.99952	90.5213			7.22689	86.6327			3.56539	71.3539			3.36399	67.4101		7.76	95.6709		6.68942	90.9626		7.83265	106.859		7.79111	104.046		3.41363	107.172		3.33	108.537
	3.00349	90.5282			7.23731	86.6189			3.57015	71.3401			3.3681	67.4032		7.814	95.6		6.69836	90.9419		7.84177	106.81		7.7995	104.004		3.41882	107.151		3.33509	108.489
	3.00759	90.5213			7.24508	86.6189			3.57592	71.3332			3.37084	67.3894		7.812	95.5646		6.70824	90.9419		7.85292	106.804		7.80988	104.025		3.42245	107.145		3.34224	108.475
	3.01182	90.5144			7.25505	86.6327			3.58044	71.3332			3.37509	67.3825		7.826	95.5646		6.7168	90.9143		7.8621	106.79		7.8185	104.018		3.42804	107.138		3.3446	108.441
	3.01536	90.5213			7.26583	86.6189			3.58544	71.3332			3.37972	67.4032		7.834	95.5292		6.72531	90.9074		7.87268	106.748		7.82988	103.977		3.4332	107.172		3.3475	108.434
	3.02018	90.5075			7.27494	86.6189			3.58951	71.3056			3.38342	67.3894		7.854	95.4937		6.73514	90.8867		7.88192	106.707		7.83956	104.018		3.43621	107.151		3.35421	108.399
	3.02505	90.5006			7.28363	86.6258			3.59356	71.2987			3.38896	67.3825		7.864	95.5292		6.74663	90.8729		7.8907	106.714		7.84825	103.963		3.44122	107.138		3.35805	108.365
	3.02921	90.4868			7.2931	86.5982			3.59864	71.3125			3.39248	67.3687		7.862	95.5292		6.75369	90.866		7.90301	106.686		7.85889	103.949		3.44489	107.117		3.36233	108.365
	3.03397	90.473			7.30353	86.5982			3.60315	71.3125			3.39629	67.3756		7.873	95.4937		6.76157	90.866		7.91402	106.666		7.86844	103.928		3.44824	107.096		3.36577	108.351
	3.03765	90.4661			7.31205	86.5913			3.60828	71.2987			3.40128	67.3687		7.899	95.4937		6.76677	90.8591		7.92292	106.666		7.87969	103.873		3.45403	107.096		3.3712	108.317
	3.04237	90.4661			7.32364	86.5913			3.61294	71.2987			3.40441	67.3687		7.899	95.4583		6.77418	90.8522		7.9334	106.659		7.8876	103.894		3.45942	107.117		3.37741	108.289
	3.04638	90.4593			7.33311	86.5913			3.61763	71.2918			3.40959	67.3618		7.931	95.4583		6.78524	90.8385		7.94465	106.638		7.89788	103.852		3.46417	107.103		3.38177	108.261
	3.05041	90.4661			7.34306	86.5499			3.6224	71.2849			3.41352	67.3618		7.947	95.4228		6.79307	90.8247		7.95223	106.624		7.90869	103.866		3.46808	107.089		3.38378	108.241
	3.05544	90.4593			7.35538	86.5568			3.62685	71.2711			3.41689	67.3825		7.935	95.4228		6.801	90.8178		7.96172	106.597		7.91699	103.887		3.47146	107.055		3.38928	108.241
	3.05954	90.4455			7.36327	86.5844			3.63136	71.2573			3.42237	67.3825		7.948	95.4228		6.80804	90.8178		7.9712	106.59		7.92736	103.832		3.47718	107.062		3.3945	108.22
	3.0634	90.4593			7.37248	86.5361			3.63615	71.2573			3.4261	67.3963		7.969	95.352		6.8172	90.804		7.98015	106.604		7.93759	103.797		3.48083	107.027		3.39786	108.2
	3.06829	90.4386			7.38265	86.5292			3.64138	71.2573			3.43084	67.3963		7.975	95.3874		6.82371	90.7971		7.98684	106.569		7.94786	103.818		3.4842	107.02		3.40219	108.172
	3.07325	90.4455			7.39095	86.5017			3.64556	71.2229			3.43543	67.4101		7.974	95.352		6.83133	90.7833		7.9984	106.576		7.95782	103.804		3.48977	107.02		3.40789	108.172
	3.07725	90.4524			7.39982	86.4948			3.64996	71.216			3.43845	67.4101		7.986	95.352		6.84223	90.7764		8.00604	106.569		7.96694	103.763		3.49521	107.02		3.41427	108.117
	3.08206	90.4593			7.40925	86.4948			3.65517	71.2229			3.44325	67.3894		8.017	95.3166		6.85027	90.7695		8.01656	106.541		7.97642	103.784		3.50161	107		3.41933	108.103
	3.08607	90.4524			7.41838	86.4879			3.66006	71.216			3.44763	67.4101		7.989	95.352		6.86123	90.7488		8.02645	106.555		7.98585	103.763		3.50632	106.986		3.4219	108.11
	3.09056	90.4455			7.42764	86.4603			3.66466	71.1953			3.4517	67.3963		8.03	95.352		6.87055	90.735		8.0361	106.535		7.99529	103.735		3.5092	106.979		3.42803	108.075
	3.09494	90.4524			7.43586	86.4534			3.66933	71.1884			3.45643	67.3963		8.033	95.3166		6.88143	90.7212		8.04359	106.528		8.00524	103.721		3.5127	106.945		3.43437	108.041
	3.09845	90.4317			7.44433	86.4258			3.67355	71.1815			3.46058	67.3894		8.042	95.2811		6.89162	90.7144		8.05397	106.521		8.01532	103.728		3.51688	106.924		3.43732	108.006
	3.10392	90.4317			7.45323	86.4396			3.6789	71.1815			3.46467	67.4032		8.068	95.2457		6.89921	90.7006		8.0597	106.493		8.02424	103.687		3.52152	106.91		3.44039	108.027
	3.10857	90.4248			7.46518	86.4396			3.68302	71.147			3.46935	67.4032		8.064	95.2103		6.90637	90.6937		8.07001	106.452		8.03342	103.721		3.5249	106.91		3.44679	108.034
	3.11239	90.411			7.47495	86.4258			3.68747	71.1332			3.47365	67.3894		8.068	95.2103		6.91131	90.6799		8.07935	106.452		8.04319	103.701		3.5294	106.896		3.45472	107.972
	3.117	90.4248			7.48516	86.4327			3.69233	71.1539			3.47795	67.3894		8.108	95.1748		6.91828	90.6523		8.08762	106.424		8.05288	103.673		3.53422	106.883		3.45729	107.972
	3.12081	90.4317			7.49463	86.4189			3.69627	71.1194			3.48213	67.4032		8.091	95.2103		6.92644	90.6523		8.09619	106.417		8.06263	103.653		3.53755	106.862		3.45846	107.965
	3.12599	90.4248			7.50432	86.4396			3.70157	71.1126			3.48633	67.3756		8.097	95.2103		6.93471	90.6385		8.1076	106.404		8.07239	103.673		3.54271	106.862		3.46625	107.958
	3.13042	90.4179			7.5116	86.412			3.70584	71.1126			3.49187	67.3825		8.112	95.2103		6.94301	90.6247		8.11571	106.39		8.08238	103.687		3.54676	106.862		3.4701	107.924
	3.13472	90.4179			7.52188	86.4189			3.71136	71.1126			3.49531	67.3963		8.141	95.1748		6.9536	90.604		8.12662	106.355		8.09304	103.611		3.5522	106.807		3.47675	107.917
	3.13931	90.4041			7.53156	86.4051			3.71562	71.0919			3.49951	67.3825		8.157	95.1748		6.96417	90.604		8.13592	106.328		8.10296	103.673		3.55716	106.814		3.48183	107.903
	3.14438	90.3903			7.54078	86.3982			3.72061	71.0574			3.50479	67.3756		8.169	95.1394		6.97151	90.5971		8.14722	106.328		8.11341	103.632		3.56253	106.786		3.48345	107.882
	3.14898	90.3834			7.54853	86.3913			3.72508	71.0712			3.50829	67.3894		8.171	95.1748		6.97828	90.5834		8.15501	106.307		8.1225	103.625		3.56823	106.793		3.48853	107.848
	3.15334	90.3972			7.55936	86.3776			3.72998	71.0712			3.5137	67.3756		8.179	95.1394		6.98363	90.5765		8.16648	106.293		8.13334	103.597		3.57377	106.765		3.49147	107.827
	3.15836	90.3696			7.57034	86.3776			3.73454	71.0505			3.51664	67.348		8.182	95.1394		6.98949	90.5696		8.17904	106.293		8.14334	103.604		3.57776	106.752		3.49495	107.813
	3.16321	90.3903			7.57971	86.3362			3.73879	71.0505			3.521	67.3549		8.202	95.1039		6.99839	90.5765		8.18742	106.273		8.15315	103.584		3.58201	106.745		3.50262	107.793
	3.16757	90.3903			7.591	86.35			3.74334	71.0367			3.52684	67.348		8.194	95.0331		7.00874	90.5489		8.19633	106.273		8.16301	103.577		3.5879	106.724		3.50859	107.779
	3.17235	90.3696			7.60022	86.35			3.74865	71.0436			3.53094	67.3411		8.225	95.0685		7.01884	90.5489		8.20636	106.224		8.17312	103.535		3.59304	106.689		3.5141	107.786
	3.17624	90.3696			7.60943	86.3293			3.75364	71.0298			3.53431	67.3411		8.227	95.0685		7.02751	90.5558		8.21414	106.238		8.18412	103.522		3.59838	106.689		3.51555	107.737
	3.1814	90.3765			7.61731	86.3224			3.75801	70.9953			3.5388	67.348		8.252	95.0331		7.03538	90.5282		8.22263	106.252		8.19468	103.508		3.60189	106.669		3.52262	107.731
	3.18546	90.3627			7.62759	86.3431			3.76289	70.9953			3.54398	67.3342		8.263	94.9976		7.04443	90.5282		8.23412	106.218		8.20375	103.494		3.60584	106.676		3.52811	107.71
	3.18994	90.3696			7.6377	86.3017			3.76841	70.9816			3.5482	67.3411		8.282	94.9976		7.05514	90.5075		8.24456	106.224		8.21476	103.473		3.61019	106.669		3.53114	107.717
	3.19472	90.3558			7.64626	86.2879			3.77224	70.9884			3.55245	67.3273		8.281	95.0331		7.0653	90.5144		8.25292	106.211		8.22296	103.459		3.61549	106.662		3.53513	107.682
	3.19846	90.3489			7.65713	86.2741			3.77657	70.9402			3.5566	67.3342		8.288	94.9976		7.07355	90.4937		8.26299	106.19		8.23313	103.466		3.61852	106.641		3.54332	107.648
	3.20281	90.342			7.66452	86.2741			3.78107	70.9609			3.56114	67.3342		8.293	94.9622		7.08063	90.4868		8.27092	106.162		8.24324	103.439		3.62532	106.662		3.54763	107.613
	3.20695	90.3696			7.67423	86.2534			3.78547	70.9609			3.56597	67.3273		8.321	94.9622		7.08707	90.473		8.28071	106.155		8.25282	103.411		3.63261	106.614		3.5517	107.593
	3.21166	90.342			7.68352	86.281			3.79033	70.954			3.57093	67.3342		8.33	94.9268		7.09369	90.473		8.28958	106.142		8.2613	103.397		3.63668	106.6		3.55297	107.586
	3.21676	90.3214			7.69544	86.2466			3.79477	70.9333			3.57524	67.3342		8.359	94.9622		7.10443	90.4592		8.3017	106.128		8.27178	103.384		3.63954	106.621		3.55925	107.544
	3.22076	90.3145			7.70507	86.2259			3.79945	70.9195			3.57938	67.3273		8.367	94.9268		7.11389	90.4248		8.31203	106.121		8.28217	103.391		3.64414	106.614		3.56556	107.544
	3.22656	90.3145			7.71584	86.2328			3.8039	70.9264			3.58352	67.3204		8.338	94.8914		7.12139	90.4455		8.32321	106.121		8.29122	103.37		3.65017	106.614		3.56899	107.503
	3.2305	90.3214			7.72509	86.2259			3.80862	70.9195			3.58773	67.3135		8.38	94.8914		7.12922	90.4248		8.3337	106.08		8.30118	103.356		3.65459	106.607		3.57201	107.524
	3.23566	90.3007			7.73552	86.2121			3.81411	70.9126			3.59169	67.3273		8.38	94.9268		7.13821	90.411		8.34691	106.052		8.31173	103.349		3.65806	106.579		3.57736	107.489
	3.24054	90.2938			7.74319	86.219			3.81834	70.8919			3.59673	67.3204		8.4	94.8914		7.14822	90.3972		8.35822	106.045		8.32176	103.363		3.66356	106.593		3.5837	107.469
	3.24439	90.3007			7.75095	86.1914			3.8233	70.8988			3.60073	67.3204		8.398	94.8914		7.15997	90.3903		8.3683	106.038		8.33072	103.322		3.66771	106.607		3.58533	107.427
	3.24916	90.28			7.75994	86.2052			3.82799	70.8781			3.60544	67.3273		8.426	94.8559		7.16992	90.3903		8.37978	106.038		8.34131	103.322		3.67061	106.6		3.58809	107.427
	3.25392	90.2869			7.76848	86.1776			3.83267	70.8712			3.61021	67.3204		8.426	94.8559		7.17753	90.3972		8.38896	106.011		8.3508	103.266		3.67528	106.586		3.59436	107.386
	3.25841	90.2869			7.77732	86.1776			3.83758	70.8712			3.61435	67.3204		8.442	94.8559		7.18733	90.3903		8.39916	105.997		8.36135	103.28		3.67915	106.565		3.59887	107.386
	3.26349	90.2662			7.7872	86.1569			3.84247	70.8643			3.61817	67.3135		8.47	94.8205		7.19611	90.3765		8.4125	105.976		8.37028	103.28		3.68737	106.558		3.60155	107.365
	3.2674	90.2662			7.79764	86.1707			3.84679	70.8574			3.62321	67.3066		8.466	94.8205		7.20475	90.3489		8.42554	105.942		8.38011	103.225		3.6912	106.565		3.60652	107.358
	3.27174	90.2455			7.80845	86.1431			3.85211	70.8437			3.6263	67.3135		8.477	94.785		7.21037	90.3489		8.43768	105.956		8.38993	103.232		3.69388	106.524		3.61202	107.303
	3.27692	90.2524			7.81769	86.1431			3.85698	70.8368			3.6313	67.3135		8.502	94.785		7.21737	90.3282		8.44757	105.907		8.40028	103.191		3.69996	106.524		3.61816	107.303
	3.28012	90.2386			7.82722	86.1224			3.86251	70.8299			3.63603	67.3066		8.507	94.785		7.2267	90.3489		8.45696	105.893		8.4113	103.156		3.70415	106.517		3.62175	107.269
	3.28371	90.2317			7.83537	86.1293			3.86738	70.8161			3.64028	67.2998		8.493	94.8205		7.23389	90.3282		8.46644	105.852		8.42045	103.177		3.70752	106.524		3.62427	107.255
	3.28913	90.2179			7.84462	86.1018			3.87179	70.8092			3.64432	67.3204		8.534	94.785		7.24164	90.3214		8.47891	105.818		8.43054	103.129		3.71346	106.503		3.62996	107.241
	3.29258	90.2248			7.85427	86.1224			3.87699	70.7954			3.64902	67.3066		8.516	94.7496		7.2504	90.3282		8.49233	105.845		8.44082	103.129		3.71559	106.503		3.63675	107.22
	3.29701	90.2179			7.86242	86.0949			3.88227	70.8023			3.65284	67.2998		8.562	94.785		7.2593	90.3076		8.50186	105.825		8.44956	103.115		3.72074	106.49		3.63875	107.22
	3.30052	90.2179			7.8723	86.0811			3.88637	70.8023			3.65807	67.2998		8.558	94.7496		7.27031	90.2869		8.50905	105.783		8.45916	103.08		3.72743	106.469		3.64261	107.193
	3.30528	90.211			7.88035	86.0742			3.89095	70.7678			3.66184	67.2998		8.575	94.7496		7.27884	90.28		8.52006	105.79		8.46815	103.087		3.73218	106.434		3.64643	107.186
	3.30901	90.2041			7.88875	86.088			3.89491	70.7471			3.66657	67.2998		8.606	94.7496		7.28886	90.2662		8.52812	105.776		8.47778	103.053		3.73742	106.455		3.65261	107.131
	3.31308	90.1973			7.89736	86.0397			3.90011	70.754			3.67091	67.286		8.593	94.7142		7.29845	90.2593		8.53632	105.755		8.48702	103.046		3.7417	106.414		3.65493	107.145
	3.31829	90.1835			7.90797	86.0535			3.9048	70.754			3.6739	67.2929		8.632	94.6787		7.30649	90.2593		8.54242	105.728		8.49692	103.025		3.74531	106.448		3.65973	107.124
	3.32373	90.1904			7.91752	86.0397			3.90933	70.7264			3.67954	67.2929		8.614	94.6433		7.31345	90.2386		8.55182	105.714		8.50627	103.025		3.75006	106.414		3.66347	107.096
	3.32802	90.1835			7.92715	86.0259			3.91381	70.7402			3.68336	67.286		8.629	94.6433		7.3232	90.2455		8.55996	105.68		8.51682	103.018		3.7533	106.427		3.67181	107.082
	3.33312	90.1904			7.9375	86.019			3.9181	70.7196			3.68745	67.2791		8.633	94.6433		7.3316	90.2179		8.56851	105.556		8.52733	103.018		3.75951	106.393		3.67513	107.041
	3.33684	90.1835			7.94664	86.0052			3.92313	70.7196			3.69198	67.2446		8.655	94.6433		7.3402	90.211		8.57746	105.535		8.53749	102.998		3.76322	106.393		3.67893	107.048
	3.34232	90.1697			7.95515	85.9914			3.92776	70.692			3.6959	67.2791		8.687	94.6079		7.34648	90.211		8.58751	105.521		8.54785	102.991		3.76715	106.372		3.68531	107.014
	3.34682	90.1697			7.96289	85.9914			3.9325	70.6851			3.70152	67.2791		8.704	94.6079		7.35465	90.1972		8.59873	105.521		8.55751	102.984		3.77308	106.345		3.69016	106.986
	3.35155	90.1559			7.97278	85.9914			3.93667	70.692			3.70588	67.2653		8.701	94.6079		7.36237	90.2041		8.60929	105.549		8.56758	102.963		3.77677	106.365		3.69426	106.965
	3.3564	90.149			7.98047	85.9914			3.94284	70.6851			3.70972	67.2722		8.702	94.5724		7.3697	90.1766		8.61645	105.535		8.57783	102.956		3.78281	106.372		3.69651	106.972
	3.36025	90.149			7.99048	85.9983			3.94814	70.6575			3.71474	67.2722		8.719	94.6079		7.37846	90.1766		8.62793	105.569		8.58826	102.929		3.78787	106.317		3.70277	106.938
	3.36477	90.149			7.99974	85.9914			3.95212	70.6575			3.7191	67.2515		8.733	94.5724		7.38645	90.1697		8.63596	105.542		8.59815	102.929		3.79249	106.317		3.70964	106.917
	3.36904	90.1559			8.009	85.9777			3.95683	70.6644			3.7234	67.2446		8.737	94.5724		7.39936	90.1421		8.6472	105.528		8.60658	102.915		3.79635	106.296		3.71271	106.91
	3.37274	90.149			8.01789	85.9708			3.96139	70.6437			3.72845	67.2584		8.748	94.537		7.41058	90.1283		8.6547	105.487		8.6177	102.915		3.80174	106.303		3.71676	106.862
	3.37789	90.1559			8.0259	85.9846			3.96557	70.6368			3.73117	67.2584		8.741	94.5724		7.42285	90.1283		8.66653	105.487		8.62667	102.853		3.80792	106.283		3.72345	106.889
	3.38255	90.149			8.0352	85.9777			3.97021	70.6092			3.73584	67.2377		8.775	94.537		7.4338	90.1007		8.67612	105.487		8.63607	102.853		3.81158	106.29		3.72957	106.862
	3.38683	90.1421			8.04368	85.9639			3.97509	70.623			3.74007	67.2584		8.802	94.5724		7.4462	90.0938		8.68658	105.452		8.64653	102.832		3.81602	106.248		3.73263	106.834
	3.39049	90.1283			8.05228	85.9846			3.97983	70.6161			3.74432	67.2515		8.798	94.537		7.45699	90.0869		8.69656	105.452		8.65669	102.832		3.82109	106.269		3.73761	106.807
	3.39521	90.1214			8.0634	85.9363			3.98405	70.5886			3.74925	67.2446		8.808	94.5016		7.4663	90.0662		8.7065	105.431		8.66437	102.811		3.82458	106.241		3.74515	106.793
	3.39947	90.1283			8.07318	85.9294			3.98844	70.561			3.75376	67.2446		8.829	94.5016		7.47386	90.0594		8.71591	105.431		8.67571	102.804		3.82823	106.221		3.74888	106.752
	3.40392	90.1352			8.083	85.9363			3.99284	70.5748			3.75804	67.2515		8.839	94.5016		7.48199	90.0525		8.72475	105.431		8.68579	102.77		3.83415	106.221		3.75123	106.731
	3.40802	90.1145			8.0927	85.9294			3.99727	70.5817			3.76274	67.2446		8.858	94.4661		7.48869	90.0456		8.73351	105.418		8.69537	102.763		3.83823	106.214		3.75722	106.696
	3.41248	90.1214			8.10141	85.9294			4.0018	70.5541			3.76677	67.2653		8.861	94.5016		7.49672	90.0456		8.74327	105.369		8.70499	102.729		3.84257	106.2		3.76108	106.689
	3.41659	90.1283			8.11228	85.9018			4.00708	70.5541			3.77194	67.2515		8.876	94.4307		7.5053	90.0318		8.75188	105.404		8.71705	102.722		3.84681	106.2		3.76873	106.703
	3.42083	90.1076			8.12274	85.888			4.01213	70.5472			3.77637	67.2446		8.871	94.3953		7.51241	90.0249		8.76317	105.369		8.72488	102.729		3.84969	106.172		3.77236	106.676
	3.42551	90.1007			8.13281	85.8742			4.01683	70.5403			3.78019	67.2446		8.89	94.3598		7.52098	90.0318		8.772	105.39		8.73502	102.715		3.8561	106.152		3.77638	106.669
	3.42984	90.0938			8.14277	85.8949			4.02097	70.5334			3.78479	67.2308		8.894	94.3598		7.52947	90.0318		8.78402	105.349		8.74498	102.701		3.85962	106.117		3.78187	106.614
	3.43406	90.08			8.15169	85.888			4.02576	70.5334			3.78865	67.2308		8.914	94.3598		7.53919	90.018		8.79324	105.342		8.75466	102.687		3.86322	106.124		3.78745	106.6
	3.43695	90.0731			8.16074	85.8673			4.03084	70.5196			3.79404	67.217		8.932	94.289		7.54717	89.9973		8.80401	105.328		8.76427	102.673		3.8691	106.124		3.79071	106.579
	3.44096	90.0662			8.16984	85.8536			4.03549	70.5127			3.79822	67.217		8.94	94.289		7.55672	89.9904		8.81542	105.321		8.77279	102.618		3.87255	106.117		3.79522	106.552
	3.44465	90.0594			8.1774	85.8398			4.03946	70.4851			3.8019	67.217		8.939	94.3244		7.56537	89.9835		8.82688	105.335		8.78425	102.598		3.87594	106.09		3.8018	106.51
	3.44908	90.0387			8.18654	85.8604			4.04484	70.4713			3.80715	67.2032		8.993	94.289		7.57075	89.9835		8.83646	105.328		8.79385	102.536		3.88073	106.097		3.80469	106.496
	3.45303	90.0456			8.1955	85.826			4.04955	70.4989			3.81134	67.1963		8.953	94.289		7.57831	89.9697		8.84851	105.293		8.80294	102.57		3.88695	106.076		3.80759	106.496
	3.45704	90.0318			8.20566	85.8467			4.05436	70.492			3.81558	67.1963		8.966	94.289		7.5869	89.9559		8.85696	105.273		8.81332	102.542		3.89221	106.076		3.81289	106.462
	3.4623	90.0318			8.21424	85.826			4.05909	70.4644			3.82019	67.2032		8.985	94.2535		7.59369	89.9421		8.86677	105.259		8.82367	102.515		3.89694	106.069		3.819	106.421
	3.46623	90.0249			8.22136	85.826			4.06368	70.4438			3.82493	67.2032		9.004	94.2535		7.6009	89.9077		8.87406	105.245		8.83327	102.515		3.89948	106.062		3.82392	106.421
	3.47101	90.0249			8.23051	85.826			4.0686	70.4576			3.82879	67.2101		9.028	94.289		7.60899	89.9077		8.88686	105.231		8.84209	102.522		3.90573	106.028		3.82698	106.393
	3.47542	90.018			8.24057	85.8191			4.07343	70.4507			3.83433	67.2032		9.03	94.2181		7.61853	89.9008		8.89451	105.197		8.85174	102.494		3.90834	106.034		3.83113	106.372
	3.47926	89.9973			8.24891	85.8122			4.07892	70.4369			3.83808	67.1894		9.025	94.2181		7.62668	89.8801		8.90472	105.169		8.86177	102.501		3.91449	106.048		3.83613	106.359
	3.48447	89.9973			8.2561	85.7915			4.0832	70.4369			3.84315	67.1894		9.044	94.1827		7.63479	89.8663		8.91533	105.169		8.87105	102.473		3.9178	106.021		3.84124	106.352
	3.48954	90.0111			8.26633	85.7777			4.08896	70.4231			3.84672	67.1756		9.036	94.1472		7.64221	89.8594		8.92645	105.142		8.88121	102.453		3.92195	106.014		3.84419	106.324
	3.49366	90.0042			8.2766	85.7777			4.09318	70.43			3.85153	67.1825		9.069	94.1472		7.65073	89.8456		8.93545	105.128		8.89191	102.453		3.92668	105.979		3.84939	106.31
	3.49854	89.9766			8.2862	85.7501			4.09767	70.4024			3.85645	67.1688		9.076	94.1472		7.65888	89.8456		8.94457	105.121		8.90149	102.46		3.9312	105.972		3.854	106.248
	3.50218	89.9835			8.29643	85.757			4.10248	70.4024			3.86093	67.155		9.092	94.1472		7.66884	89.8456		8.95511	105.128		8.91146	102.446		3.93697	105.993		3.86227	106.262
	3.5069	89.9628			8.30531	85.7432			4.10812	70.4162			3.8652	67.1619		9.102	94.1118		7.67693	89.8318		8.96682	105.128		8.92066	102.446		3.94179	105.986		3.86587	106.228
	3.51125	89.9559			8.31368	85.757			4.11287	70.3955			3.87061	67.1619		9.119	94.1472		7.68524	89.8387		8.97353	105.066		8.93006	102.453		3.94579	105.966		3.86941	106.207
	3.51558	89.9559			8.3241	85.7363			4.11758	70.3886			3.87551	67.155		9.105	94.0764		7.69333	89.8318		8.98481	105.066		8.94019	102.46		3.94992	105.959		3.87619	106.172
	3.51983	89.949			8.33512	85.7432			4.1217	70.3817			3.8785	67.1412		9.126	94.0409		7.70431	89.7973		8.99485	105.087		8.94979	102.439		3.95315	105.945		3.88311	106.165
	3.52322	89.9421			8.34427	85.7226			4.12631	70.3886			3.88445	67.155		9.177	94.0055		7.71449	89.8042		9.00593	105.038		8.95999	102.425		3.95793	105.938		3.88823	106.117
	3.52848	89.9628			8.35416	85.7157			4.13107	70.3748			3.88772	67.1481		9.154	94.0055		7.72345	89.7973		9.014	105.031		8.97004	102.398		3.96342	105.931		3.89147	106.11
	3.53372	89.9215			8.36329	85.6812			4.1354	70.3403			3.89352	67.1412		9.169	94.0055		7.73246	89.7836		9.02523	105.018		8.98032	102.405		3.96769	105.924		3.89635	106.069
	3.53795	89.949			8.37295	85.695			4.14005	70.3334			3.89915	67.1205		9.193	93.9701		7.74066	89.7836		9.03328	104.976		8.98919	102.356		3.97083	105.917		3.90272	106.048
	3.54237	89.949			8.38332	85.6743			4.14492	70.3403			3.9038	67.1412		9.211	93.9701		7.74974	89.7767		9.04399	104.983		8.99874	102.349		3.97656	105.883		3.90446	106.014
	3.54674	89.9352			8.39326	85.6674			4.15018	70.3472			3.90903	67.1412		9.215	93.9701		7.75734	89.7629		9.05259	104.935		9.00964	102.356		3.98065	105.924		3.90677	106.021
	3.5519	89.9421			8.40221	85.6674			4.15486	70.3059			3.91258	67.1274		9.222	93.9701		7.76609	89.756		9.06378	104.928		9.01936	102.342		3.98532	105.862		3.91259	105.986
	3.55696	89.9421			8.41158	85.6536			4.15995	70.3334			3.91673	67.1274		9.229	93.9346		7.77441	89.7353		9.07452	104.949		9.02933	102.342		3.98784	105.897		3.91892	105.979
	3.56019	89.9352			8.42178	85.6467			4.16489	70.3334			3.92193	67.1274		9.248	93.8992		7.78624	89.7284		9.08518	104.907		9.03844	102.329		3.99516	105.883		3.92105	105.959
	3.56425	89.9421			8.4315	85.626			4.16992	70.299			3.9259	67.1205		9.256	93.8992		7.79522	89.7077		9.09357	104.894		9.05026	102.315		3.99757	105.876		3.92339	105.903
	3.56891	89.9077			8.43964	85.6053			4.17466	70.2852			3.93112	67.1136		9.252	93.8992		7.80419	89.7077		9.10481	104.88		9.05847	102.294		4.00265	105.855		3.93005	105.917
	3.57282	89.9146			8.44874	85.6122			4.17935	70.2921			3.93562	67.1067		9.292	93.8638		7.81448	89.6939		9.11386	104.852		9.07034	102.336		4.00712	105.841		3.93622	105.883
	3.57754	89.9215			8.45878	85.5984			4.18457	70.2921			3.93901	67.1067		9.289	93.8283		7.82292	89.6801		9.12477	104.852		9.0799	102.28		4.01226	105.814		3.93813	105.89
	3.58149	89.9077			8.46818	85.5847			4.18917	70.2714			3.9451	67.0998		9.286	93.8638		7.83084	89.6663		9.13305	104.804		9.0901	102.287		4.01444	105.841		3.94256	105.869
	3.58604	89.9077			8.47746	85.5709			4.19351	70.2576			3.94949	67.1067		9.295	93.8283		7.83866	89.6595		9.14396	104.804		9.10109	102.294		4.02043	105.807		3.94821	105.848
	3.59029	89.887			8.48785	85.6053			4.19842	70.2231			3.95355	67.1136		9.315	93.8283		7.84948	89.6319		9.15276	104.811		9.10977	102.26		4.02616	105.807		3.9529	105.848
	3.59422	89.9008			8.49767	85.5709			4.20296	70.2369			3.95927	67.1067		9.297	93.8283		7.85947	89.6388		9.16388	104.811		9.11908	102.274		4.02899	105.779		3.95474	105.786
	3.59759	89.887			8.50615	85.5847			4.2077	70.2369			3.96318	67.1136		9.31	93.8283		7.86876	89.625		9.17219	104.763		9.13057	102.26		4.036	105.779		3.96066	105.8
	3.60241	89.8939			8.51608	85.5778			4.21237	70.1887			3.96792	67.1067		9.356	93.8283		7.87695	89.6112		9.18592	104.769		9.14063	102.246		4.0402	105.745		3.96434	105.786
	3.60549	89.8801			8.5267	85.5502			4.2172	70.1956			3.97267	67.1067		9.371	93.7575		7.88637	89.5836		9.19518	104.749		9.15011	102.232		4.04461	105.759		3.97084	105.745
	3.61112	89.8732			8.53629	85.564			4.22092	70.2024			3.9768	67.0998		9.373	93.7575		7.89317	89.5905		9.2055	104.749		9.1601	102.225		4.05	105.738		3.97507	105.724
	3.61607	89.8801			8.54577	85.5778			4.22603	70.1818			3.98177	67.0929		9.393	93.7929		7.9013	89.5767		9.21419	104.776		9.16909	102.205		4.0537	105.717		3.97852	105.717
	3.62077	89.8732			8.55539	85.5433			4.23002	70.1818			3.9854	67.086		9.39	93.7929		7.90869	89.556		9.22601	104.721		9.17892	102.17		4.05927	105.731		3.98287	105.69
	3.62584	89.8594			8.5649	85.5226			4.23492	70.1473			3.98976	67.0929		9.408	93.7575		7.91586	89.556		9.23624	104.721		9.18857	102.198		4.06328	105.71		3.98848	105.683
	3.62883	89.8525			8.57483	85.5295			4.23929	70.1335			3.9949	67.0791		9.409	93.722		7.92422	89.5422		9.24689	104.714		9.19856	102.156		4.06785	105.697		3.99354	105.655
	3.63443	89.8387			8.58403	85.5364			4.2439	70.1473			3.99913	67.0791		9.403	93.722		7.93286	89.5491		9.256	104.673		9.20853	102.149		4.07254	105.683		3.99693	105.621
	3.63852	89.8318			8.59377	85.5364			4.24834	70.1266			4.00351	67.0653		9.431	93.6866		7.94068	89.5353		9.26595	104.666		9.21978	102.101		4.07724	105.676		4.00427	105.641
	3.64273	89.8111			8.60184	85.5226			4.25326	70.1197			4.00749	67.0722		9.464	93.6866		7.95105	89.5147		9.27507	104.638		9.22971	102.108		4.0814	105.669		4.01083	105.6
	3.64753	89.818			8.61098	85.5019			4.25723	70.1197			4.01028	67.0653		9.453	93.6512		7.96184	89.5147		9.28601	104.625		9.2393	102.108		4.08642	105.641		4.01265	105.586
	3.65128	89.8318			8.62005	85.5019			4.26238	70.099			4.01522	67.0653		9.478	93.6512		7.97364	89.4871		9.29244	104.618		9.24967	102.067		4.08992	105.662		4.01655	105.579
	3.6552	89.818			8.62863	85.4812			4.26707	70.0852			4.01995	67.0584		9.472	93.6866		7.98103	89.4871		9.3042	104.625		9.25869	102.06		4.09567	105.641		4.02332	105.545
	3.6599	89.8111			8.63846	85.4537			4.27237	70.0646			4.02381	67.0722		9.486	93.6866		7.98809	89.4802		9.31401	104.604		9.26919	102.06		4.10026	105.628		4.03154	105.538
	3.66352	89.8042			8.64765	85.4537			4.27703	70.0714			4.02928	67.0791		9.512	93.6512		7.9974	89.4664		9.32566	104.597		9.27774	102.032		4.10424	105.621		4.03312	105.517
	3.66835	89.8042			8.65706	85.4606			4.28151	70.0577			4.03274	67.0653		9.541	93.6157		8.00865	89.4733		9.33417	104.583		9.28801	102.039		4.10978	105.614		4.03613	105.504
	3.67326	89.7836			8.66736	85.4399			4.28688	70.0508			4.03664	67.0515		9.521	93.5803		8.01733	89.4733		9.34602	104.563		9.29728	101.998		4.11282	105.586		4.04154	105.469
	3.67782	89.7836			8.67613	85.433			4.2918	70.037			4.04178	67.0446		9.546	93.5803		8.02571	89.4457		9.35386	104.563		9.30797	101.984		4.11903	105.579		4.04757	105.469
	3.6828	89.7698			8.68652	85.3985			4.29713	70.0439			4.04469	67.0378		9.58	93.5449		8.03447	89.4595		9.36592	104.549		9.31696	102.005		4.12433	105.566		4.05096	105.442
	3.68708	89.7767			8.69488	85.4537			4.30265	70.0301			4.04899	67.0378		9.541	93.5449		8.04354	89.4457		9.37596	104.542		9.32603	101.977		4.12704	105.552		4.05396	105.4
	3.69095	89.7698			8.70393	85.3916			4.30787	70.0094			4.05316	67.024		9.557	93.5094		8.05038	89.4388		9.38787	104.507		9.33624	101.984		4.13236	105.552		4.05963	105.407
	3.69479	89.756			8.71416	85.4261			4.31167	69.9956			4.05699	67.0171		9.593	93.5449		8.05861	89.4112		9.39668	104.521		9.34635	101.949		4.13696	105.545		4.06695	105.366
	3.69907	89.7698			8.72255	85.3847			4.31638	70.0163			4.06317	67.0102		9.592	93.5094		8.06886	89.4112		9.40884	104.494		9.35613	101.943		4.13994	105.504		4.07115	105.345
	3.70304	89.756			8.73226	85.3778			4.32142	69.9956			4.06747	67.0033		9.614	93.5094		8.07803	89.4043		9.41682	104.466		9.36548	101.922		4.14621	105.517		4.0743	105.324
	3.70822	89.7422			8.73991	85.3709			4.32506	69.9818			4.07196	67.0033		9.656	93.474		8.0872	89.4112		9.42814	104.452		9.37682	101.908		4.14988	105.51		4.0796	105.311
	3.71247	89.7353			8.74892	85.3709			4.33013	69.9749			4.07755	66.9964		9.633	93.474		8.09638	89.3768		9.43536	104.425		9.38676	101.908		4.15352	105.49		4.0843	105.283
	3.71706	89.7422			8.75677	85.3778			4.33546	69.968			4.0821	66.9964		9.629	93.4386		8.10552	89.3768		9.44458	104.411		9.39729	101.894		4.15957	105.476		4.08886	105.283
	3.72167	89.7491			8.76319	85.364			4.33964	69.9542			4.08689	66.9688		9.668	93.4031		8.11454	89.3561		9.45151	104.383		9.40536	101.887		4.16301	105.462		4.09306	105.262
	3.72603	89.7284			8.77321	85.3709			4.34456	69.9336			4.09079	66.9757		9.663	93.4386		8.12306	89.3354		9.46104	104.37		9.41537	101.874		4.1683	105.448		4.09744	105.221
	3.73038	89.7077			8.78308	85.3847			4.34958	69.9611			4.09551	66.9619		9.686	93.3677		8.13045	89.3147		9.47082	104.363		9.42617	101.86		4.17262	105.462		4.10327	105.214
	3.73417	89.7284			8.79358	85.3364			4.35387	69.9611			4.10135	66.955		9.702	93.4031		8.13863	89.3009		9.48137	104.335		9.43634	101.867		4.17682	105.428		4.10847	105.2
	3.73843	89.7215			8.80305	85.3502			4.359	69.9267			4.10496	66.9688		9.732	93.3323		8.1489	89.294		9.49177	104.308		9.44619	101.846		4.18273	105.455		4.11208	105.193
	3.74241	89.7008			8.81395	85.3295			4.36389	69.9267			4.1088	66.955		9.728	93.3323		8.1575	89.2871		9.50291	104.301		9.45634	101.825		4.18522	105.414		4.11986	105.152
	3.74652	89.7008			8.82645	85.3089			4.36865	69.9198			4.11439	66.9481		9.724	93.2968		8.16528	89.294		9.51145	104.308		9.4657	101.791		4.19128	105.421		4.12372	105.097
	3.75092	89.7077			8.83596	85.302			4.37303	69.9129			4.11833	66.9412		9.747	93.2968		8.17399	89.2665		9.52326	104.28		9.47635	101.805		4.19689	105.386		4.12837	105.118
	3.75517	89.7077			8.84654	85.2951			4.37799	69.906			4.12362	66.9412		9.751	93.2614		8.18222	89.2733		9.53546	104.239		9.48607	101.777		4.19993	105.407		4.12991	105.09
	3.75977	89.7008			8.85824	85.3158			4.38268	69.8784			4.12854	66.9481		9.785	93.226		8.19045	89.2458		9.54675	104.246		9.49577	101.743		4.2044	105.366		4.13657	105.076
	3.76473	89.687			8.86706	85.2951			4.38772	69.8715			4.13297	66.9343		9.766	93.2614		8.20025	89.2389		9.55961	104.218		9.50407	101.715		4.20845	105.366		4.14156	105.055
	3.76924	89.6939			8.87582	85.2813			4.39222	69.8577			4.13833	66.9274		9.788	93.2614		8.20813	89.2251		9.56726	104.211		9.51457	101.736		4.21523	105.373		4.14609	105.021
	3.77373	89.6801			8.88326	85.2744			4.39736	69.8784			4.14339	66.9412		9.807	93.226		8.21636	89.2458		9.57567	104.19		9.52413	101.715		4.21976	105.345		4.15105	105.035
	3.77799	89.6939			8.8916	85.2537			4.4019	69.8508			4.14709	66.9205		9.816	93.1905		8.2258	89.232		9.58596	104.156		9.5343	101.687		4.22391	105.331		4.15759	105.007
	3.78197	89.6801			8.90188	85.2675			4.40651	69.8301			4.15195	66.9205		9.81	93.1905		8.23562	89.2458		9.59657	104.177		9.54521	101.701		4.22904	105.331		4.16463	104.98
	3.78579	89.6732			8.91277	85.2054			4.41081	69.837			4.1568	66.9205		9.847	93.1905		8.24441	89.2044		9.60433	104.17		9.55465	101.681		4.23347	105.297		4.16668	104.952
	3.79162	89.6801			8.92542	85.233			4.41523	69.8439			4.16166	66.9274		9.847	93.1551		8.25423	89.1906		9.61257	104.142		9.5643	101.653		4.23774	105.304		4.17304	104.966
	3.79638	89.6732			8.93375	85.2054			4.41974	69.8094			4.16671	66.8999		9.869	93.1551		8.26178	89.1699		9.6231	104.149		9.57524	101.653		4.24378	105.283		4.17828	104.924
	3.80108	89.6595			8.94244	85.2123			4.4247	69.8026			4.17096	66.9205		9.863	93.1197		8.26897	89.1699		9.63195	104.149		9.58402	101.639		4.24768	105.304		4.18263	104.918
	3.8056	89.6595			8.9519	85.2192			4.42999	69.8026			4.17534	66.9136		9.883	93.1197		8.27669	89.1699		9.64296	104.094		9.59438	101.625		4.2528	105.262		4.18619	104.883
	3.80969	89.6595			8.96112	85.2054			4.4353	69.7888			4.17923	66.9205		9.896	93.1197		8.2869	89.1355		9.65052	104.121		9.60468	101.619		4.25776	105.269		4.19029	104.883
	3.81496	89.6319			8.97278	85.1848			4.43951	69.7681			4.18329	66.9205		9.914	93.1197		8.29333	89.1217		9.6634	104.101		9.61383	101.625		4.26179	105.249		4.19553	104.869
	3.81883	89.6388			8.98233	85.1848			4.44305	69.7681			4.18893	66.9068		9.924	93.0842		8.30525	89.101		9.67063	104.094		9.62457	101.598		4.26574	105.242		4.20279	104.856
	3.82333	89.6526			8.98893	85.1848			4.44819	69.775			4.19279	66.9136		9.919	93.0488		8.31359	89.0872		9.68074	104.052		9.63252	101.598		4.27053	105.214		4.20504	104.835
	3.82776	89.6526			8.99708	85.1848			4.45207	69.7612			4.19722	66.9068		9.939	93.0488		8.32226	89.0596		9.69134	104.066		9.64236	101.556		4.27565	105.207		4.21006	104.821
	3.83291	89.625			9.00656	85.171			4.45601	69.7336			4.20283	66.9068		9.954	93.0134		8.33143	89.0734		9.70247	104.066		9.65251	101.563		4.28063	105.193		4.21804	104.793
	3.8375	89.6388			9.01621	85.1572			4.46029	69.7267			4.20637	66.9068		9.956	93.0134		8.33993	89.0527		9.71297	104.039		9.6618	101.529		4.28483	105.193		4.22253	104.787
	3.84215	89.625			9.02305	85.1434			4.46533	69.7336			4.21165	66.8999		9.97	93.0488		8.34846	89.0527		9.72425	104.018		9.67118	101.55		4.29086	105.173		4.22508	104.78
	3.84644	89.625			9.03265	85.1503			4.4695	69.7198			4.21615	66.893		9.992	92.9779		8.35775	89.032		9.73641	104.011		9.68161	101.494		4.29337	105.152		4.22823	104.773
	3.85113	89.625			9.04088	85.1227			4.47429	69.6853			4.21964	66.8861		10.003	92.9779		8.36758	89.0251		9.74564	103.997		9.69094	101.515		4.29717	105.152		4.23255	104.704
	3.85524	89.6043			9.04892	85.1227			4.47844	69.6784			4.22482	66.8861		9.991	93.0134		8.37806	89.0113		9.75339	103.977		9.70366	101.494		4.30375	105.124		4.23887	104.69
	3.85915	89.6112			9.06103	85.1227			4.48338	69.6922			4.229	66.8792		9.989	92.9779		8.38656	88.9976		9.76391	103.942		9.71242	101.494		4.30803	105.09		4.24241	104.683
	3.86347	89.6181			9.0716	85.1296			4.48799	69.6853			4.23309	66.8654		10.021	92.9779		8.39319	89.0045		9.77222	103.935		9.72297	101.481		4.31381	105.111		4.2437	104.649
	3.86797	89.6112			9.08096	85.1227			4.49286	69.6509			4.23819	66.8792		10.023	92.9779		8.40027	88.9838		9.78346	103.915		9.73229	101.46		4.31837	105.083		4.25036	104.628
	3.87287	89.6112			9.09159	85.1158			4.49738	69.6509			4.24177	66.8654		10.077	92.9425		8.41069	88.9769		9.79085	103.915		9.74231	101.432		4.32182	105.055		4.25689	104.621
	3.87683	89.6181			9.09991	85.1158			4.50318	69.644			4.24676	66.8654		10.067	92.9071		8.4188	88.9838		9.80176	103.866		9.75429	101.453		4.32749	105.055		4.25959	104.594
	3.88087	89.6181			9.10809	85.1089			4.50832	69.6371			4.25159	66.8654		10.036	92.9071		8.42646	88.97		9.81057	103.873		9.76311	101.405		4.33375	105.035		4.26616	104.6
	3.88592	89.6043			9.1161	85.1089			4.51236	69.6164			4.25529	66.8585		10.073	92.8716		8.43581	88.9562		9.82007	103.832		9.77266	101.37		4.33829	105.028		4.27127	104.538
	3.89009	89.6112			9.12766	85.0951			4.51692	69.6095			4.26092	66.8447		10.107	92.9071		8.44585	88.97		9.83128	103.839		9.78181	101.343		4.34307	104.987		4.27502	104.538
	3.89456	89.6112			9.13534	85.0882			4.52139	69.5957			4.26476	66.8447		10.123	92.8716		8.4558	88.9631		9.8413	103.811		9.79192	101.35		4.34724	105		4.28018	104.531
	3.89903	89.5974			9.14411	85.0813			4.52627	69.5957			4.26927	66.8378		10.112	92.8716		8.46297	88.9424		9.85124	103.79		9.80049	101.322		4.35005	104.959		4.28379	104.463
	3.90288	89.5974			9.15376	85.0813			4.53188	69.5681			4.27357	66.8309		10.113	92.8716		8.47075	88.9217		9.86203	103.777		9.81077	101.343		4.35465	104.987		4.28987	104.483
	3.90743	89.5905			9.16279	85.0469			4.53605	69.5405			4.27715	66.8102		10.132	92.9071		8.47933	88.901		9.87434	103.77		9.82032	101.308		4.35724	104.966		4.29674	104.463
	3.912	89.5974			9.17102	85.0469			4.54137	69.5681			4.28191	66.8309		10.152	92.8716		8.48725	88.901		9.88414	103.749		9.82917	101.301		4.36337	104.924		4.30023	104.463
	3.91613	89.5905			9.18177	85.0331			4.54581	69.5543			4.28669	66.8102		10.145	92.9071		8.49434	88.8872		9.89474	103.742		9.83867	101.308		4.36657	104.938		4.30641	104.421
	3.9211	89.5767			9.19448	85.0193			4.55044	69.5337			4.29033	66.8102		10.174	92.8362		8.50349	88.8735		9.90417	103.735		9.84821	101.301		4.37221	104.931		4.31102	104.394
	3.92569	89.5767			9.20541	85.0193			4.55504	69.5337			4.29656	66.8033		10.186	92.8362		8.51513	88.8735		9.91179	103.722		9.85772	101.281		4.37712	104.911		4.31503	104.38
	3.93086	89.5767			9.21433	84.9986			4.56	69.5199			4.29955	66.7964		10.188	92.8362		8.5234	88.8666		9.92227	103.708		9.86773	101.274		4.38219	104.897		4.31982	104.345
	3.93453	89.5629			9.22503	85.0055			4.56461	69.5061			4.30392	66.8102		10.228	92.8008		8.53414	88.8528		9.93082	103.708		9.8777	101.26		4.38788	104.904		4.32236	104.352
	3.93928	89.5422			9.23618	84.9986			4.56959	69.4992			4.30845	66.7964		10.203	92.8008		8.54324	88.839		9.94389	103.694		9.88696	101.253		4.39396	104.89		4.32824	104.318
	3.94303	89.556			9.24509	84.9779			4.57393	69.4923			4.31178	66.7826		10.211	92.8008		8.55491	88.8114		9.95256	103.653		9.8972	101.246		4.39783	104.904		4.33178	104.318
	3.94732	89.5491			9.25424	84.971			4.57884	69.4992			4.3166	66.7895		10.247	92.7653		8.56351	88.8252		9.96509	103.659		9.90651	101.246		4.40327	104.849		4.33743	104.276
	3.95078	89.5354			9.26396	84.9917			4.58399	69.5061			4.32071	66.7758		10.26	92.8008		8.57313	88.8114		9.97339	103.659		9.91665	101.26		4.40553	104.849		4.34017	104.249
	3.95538	89.5422			9.27166	84.9641			4.58855	69.4716			4.32488	66.7826		10.245	92.7653		8.58224	88.7838		9.98467	103.639		9.92646	101.219		4.41117	104.862		4.34484	104.235
	3.95927	89.5354			9.27984	84.9848			4.5932	69.4716			4.32923	66.7758		10.265	92.6945		8.58904	88.77		9.99278	103.604		9.93617	101.225		4.41639	104.862		4.35018	104.221
	3.96398	89.5354			9.28934	84.971			4.59861	69.4647			4.3329	66.7758		10.288	92.7299		8.59917	88.77		10.0053	103.591		9.94538	101.191		4.42037	104.835		4.35425	104.201
	3.96831	89.5216			9.29937	84.9779			4.60309	69.4716			4.33698	66.7689		10.269	92.6945		8.60896	88.77		10.0125	103.591		9.95559	101.163		4.42571	104.849		4.35856	104.173
	3.97355	89.5078			9.30862	84.9779			4.60807	69.444			4.34137	66.762		10.309	92.6945		8.61686	88.7562		10.0251	103.563		9.96435	101.15		4.43032	104.828		4.36552	104.173
	3.97827	89.494			9.3187	84.9572			4.6125	69.4371			4.34467	66.7482		10.317	92.659		8.62691	88.7425		10.0334	103.549		9.97505	101.129		4.43439	104.828		4.369	104.132
	3.98197	89.5009			9.32838	84.9503			4.61781	69.444			4.34925	66.7551		10.33	92.659		8.63699	88.7562		10.0447	103.535		9.98464	101.15		4.44152	104.814		4.37256	104.138
	3.98578	89.4802			9.33775	84.9297			4.62266	69.4578			4.35233	66.7482		10.336	92.6236		8.64676	88.6873		10.0554	103.522		9.99464	101.115		4.44526	104.814		4.37865	104.138
	3.9918	89.4871			9.34729	84.9159			4.62699	69.4233			4.3557	66.7482		10.341	92.6236		8.65597	88.7149		10.0653	103.48		10.0036	101.129		4.44951	104.8		4.385	104.104
	3.99622	89.4664			9.3562	84.9159			4.63138	69.4302			4.36081	66.7413		10.348	92.5882		8.66468	88.7011		10.0744	103.487		10.0137	101.108		4.45337	104.78		4.39013	104.07
	4.0009	89.4733			9.36529	84.909			4.63592	69.4302			4.36403	66.7482		10.361	92.5882		8.67319	88.6942		10.0868	103.446		10.0227	101.094		4.45565	104.773		4.39378	104.049
	4.00575	89.4733			9.37432	84.909			4.64085	69.4233			4.36817	66.7413		10.356	92.5882		8.68105	88.6804		10.096	103.432		10.0334	101.081		4.46065	104.759		4.39866	104.049
	4.01032	89.4457			9.38388	84.8814			4.64522	69.4027			4.37241	66.7413		10.402	92.5527		8.68941	88.6666		10.1051	103.418		10.0432	101.06		4.46579	104.766		4.40377	104.042
	4.01538	89.4664			9.3958	84.9021			4.6496	69.3751			4.37625	66.7482		10.389	92.5882		8.69914	88.6804		10.114	103.391		10.0534	101.032		4.46839	104.766		4.40906	104.001
	4.01947	89.4595			9.40734	84.8745			4.6548	69.3958			4.38067	66.7344		10.385	92.5527		8.70828	88.6597		10.1248	103.37		10.0627	101.012		4.47395	104.745		4.41327	103.987
	4.02343	89.4595			9.41699	84.8745			4.66021	69.3682			4.38528	66.7275		10.432	92.5173		8.71682	88.639		10.1343	103.37		10.0741	101.019		4.47548	104.752		4.41672	103.973
	4.02826	89.4319			9.42623	84.8538			4.66462	69.3406			4.38899	66.7137		10.426	92.4464		8.72484	88.6252		10.1456	103.349		10.0831	101.012		4.47961	104.725		4.42151	103.945
	4.03293	89.4319			9.43662	84.8538			4.66863	69.3337			4.39425	66.6999		10.446	92.4464		8.73296	88.6184		10.1532	103.356		10.0927	101.019		4.48479	104.704		4.4264	103.973
	4.0364	89.4319			9.44822	84.8331			4.67387	69.3544			4.39885	66.7206		10.443	92.4819		8.74129	88.6184		10.165	103.335		10.1036	101.005		4.4896	104.718		4.42931	103.925
	4.04157	89.4181			9.46031	84.8538			4.67809	69.3268			4.40359	66.6999		10.488	92.4464		8.74931	88.5977		10.1759	103.322		10.1131	100.991		4.4968	104.718		4.43391	103.918
	4.04547	89.4181			9.46919	84.8331			4.68319	69.3061			4.40824	66.7068		10.467	92.4464		8.75598	88.5908		10.1861	103.308		10.124	101.005		4.50156	104.69		4.4398	103.89
	4.04971	89.4044			9.47778	84.8262			4.68837	69.2992			4.41257	66.6999		10.492	92.411		8.7652	88.5908		10.1954	103.294		10.1337	100.991		4.50587	104.69		4.44636	103.911
	4.05514	89.4181			9.48779	84.8124			4.69316	69.313			4.41708	66.6999		10.513	92.411		8.77305	88.5839		10.2053	103.266		10.1441	100.97		4.51079	104.669		4.44905	103.856
	4.05821	89.425			9.49793	84.7987			4.69933	69.2992			4.42221	66.693		10.495	92.3756		8.78073	88.5494		10.2156	103.28		10.154	100.957		4.51589	104.656		4.45446	103.856
	4.06351	89.4112			9.50654	84.7849			4.70355	69.2717			4.42568	66.693		10.528	92.3401		8.78686	88.5287		10.2267	103.239		10.1639	100.943		4.52101	104.649		4.45916	103.842
	4.06757	89.425			9.5166	84.778			4.70811	69.251			4.43113	66.6723		10.53	92.3401		8.79737	88.5218		10.2352	103.232		10.1745	100.943		4.52657	104.635		4.46582	103.814
	4.07204	89.4181			9.52594	84.778			4.71317	69.2648			4.43468	66.693		10.534	92.3401		8.80738	88.5149		10.248	103.218		10.1843	100.95		4.52876	104.628		4.46666	103.794
	4.0755	89.4112			9.53613	84.7642			4.71926	69.2717			4.43875	66.6723		10.554	92.3401		8.81821	88.4805		10.2569	103.204		10.195	100.922		4.53309	104.628		4.47183	103.78
	4.08049	89.4181			9.54413	84.7642			4.72476	69.251			4.44438	66.6516		10.601	92.3401		8.82827	88.4736		10.2703	103.184		10.2048	100.915		4.538	104.607		4.47775	103.752
	4.08486	89.4044			9.55216	84.7504			4.7296	69.2441			4.44777	66.6585		10.573	92.3047		8.8367	88.4391		10.2797	103.17		10.2151	100.881		4.54264	104.6		4.48427	103.759
	4.08913	89.4112			9.56069	84.7573			4.73428	69.2372			4.45214	66.6516		10.619	92.3047		8.84434	88.4322		10.2906	103.149		10.2252	100.922		4.5476	104.559		4.48739	103.746
	4.09304	89.4044			9.56858	84.7435			4.73996	69.2234			4.45735	66.6448		10.626	92.2693		8.85389	88.4184		10.3007	103.108		10.2342	100.888		4.5551	104.566		4.49185	103.718
	4.09691	89.3906			9.57728	84.709			4.74427	69.2096			4.46123	66.6379		10.641	92.2338		8.86268	88.4184		10.3106	103.122		10.2447	100.86		4.55743	104.58		4.49847	103.718
	4.10227	89.3768			9.586	84.709			4.7485	69.1751			4.46626	66.6379		10.648	92.2338		8.86951	88.4115		10.3194	103.067		10.2548	100.867		4.56224	104.531		4.50328	103.683
	4.10579	89.3906			9.59565	84.709			4.75402	69.182			4.47048	66.631		10.649	92.2338		8.87963	88.4115		10.3311	103.06		10.2642	100.812		4.56728	104.518		4.50708	103.69
	4.11093	89.3768			9.60465	84.7021			4.75892	69.1613			4.47465	66.631		10.647	92.1984		8.89092	88.3839		10.339	103.053		10.2751	100.798		4.56983	104.545		4.50989	103.677
	4.11438	89.3561			9.61509	84.6745			4.76392	69.1407			4.47977	66.6172		10.705	92.1984		8.90138	88.3839		10.3518	103.039		10.285	100.784		4.57609	104.497		4.51675	103.635
	4.11934	89.3699			9.6254	84.6608			4.76727	69.1407			4.48418	66.6172		10.694	92.1984		8.91075	88.3977		10.3591	103.018		10.2955	100.784		4.57967	104.483		4.5192	103.642
	4.12406	89.363			9.63501	84.6745			4.77159	69.1407			4.48829	66.5965		10.691	92.1984		8.91984	88.3495		10.3715	102.991		10.3052	100.75		4.58478	104.49		4.52436	103.628
	4.12857	89.3561			9.64336	84.6814			4.77686	69.1338			4.4935	66.5965		10.722	92.1629		8.92909	88.3632		10.3787	102.977		10.3157	100.75		4.59004	104.456		4.52812	103.628
	4.13389	89.3354			9.65461	84.6677			4.78034	69.1131			4.49674	66.6103		10.746	92.1984		8.9361	88.3426		10.3917	102.929		10.326	100.75		4.59345	104.456		4.53309	103.587
	4.13802	89.3492			9.66457	84.6745			4.78551	69.0993			4.50248	66.5827		10.766	92.1629		8.94285	88.3426		10.399	102.97		10.3348	100.715		4.59705	104.463		4.53838	103.587
	4.14238	89.3423			9.6726	84.647			4.79099	69.0924			4.5066	66.5758		10.763	92.1629		8.95077	88.3219		10.4115	102.936		10.3447	100.708		4.60316	104.421		4.54376	103.559
	4.1471	89.3216			9.68259	84.6401			4.79526	69.0924			4.51117	66.5896		10.794	92.1275		8.9595	88.3288		10.4191	102.942		10.356	100.701		4.60715	104.442		4.54723	103.532
	4.1519	89.3216			9.69339	84.6056			4.80015	69.0786			4.51612	66.5827		10.788	92.1275		8.97189	88.3219		10.4313	102.901		10.3657	100.681		4.61186	104.407		4.55421	103.539
	4.15567	89.3147			9.70276	84.5849			4.80461	69.0648			4.51987	66.5689		10.79	92.1275		8.98042	88.315		10.4406	102.901		10.3759	100.653		4.61742	104.414		4.56049	103.525
	4.16166	89.3216			9.71338	84.5849			4.81021	69.0648			4.524	66.562		10.816	92.1275		8.98875	88.3219		10.4511	102.901		10.3855	100.639		4.62213	104.394		4.5632	103.511
	4.16664	89.3078			9.72292	84.5918			4.8159	69.051			4.52915	66.562		10.818	92.0921		8.99779	88.2874		10.4607	102.88		10.3957	100.626		4.62699	104.394		4.56919	103.477
	4.17233	89.3009			9.73134	84.5711			4.81939	69.0441			4.53227	66.5551		10.833	92.0921		9.00684	88.2805		10.4732	102.887		10.4058	100.619		4.63164	104.407		4.57345	103.435
	4.17594	89.3078			9.74055	84.5435			4.82397	69.0372			4.5379	66.5482		10.864	92.0567		9.01364	88.2667		10.4827	102.88		10.415	100.605		4.63728	104.345		4.57979	103.435
	4.18043	89.2871			9.75118	84.5435			4.82881	69.0441			4.5431	66.5344		10.873	92.0567		9.02146	88.2598		10.4929	102.867		10.4257	100.598		4.64225	104.338		4.58118	103.442
	4.183	89.294			9.76021	84.5367			4.83273	69.0372			4.54753	66.5482		10.874	92.0212		9.02899	88.2598		10.5009	102.853		10.4353	100.605		4.64717	104.352		4.5854	103.408
	4.18792	89.2802			9.77006	84.5367			4.8381	69.0097			4.5536	66.5344		10.869	92.0212		9.03944	88.2391		10.5117	102.825		10.4437	100.605		4.6508	104.345		4.59265	103.387
	4.1917	89.2734			9.77939	84.5367			4.84249	69.0028			4.55704	66.5413		10.87	92.0212		9.04982	88.2322		10.5195	102.825		10.4552	100.619		4.65542	104.325		4.59709	103.373
	4.19562	89.2665			9.79052	84.5229			4.84686	69.0028			4.56174	66.5138		10.883	91.9858		9.06015	88.2116		10.529	102.791		10.465	100.591		4.66117	104.345		4.60198	103.339
	4.2009	89.2596			9.8	84.5298			4.85207	69.0028			4.56636	66.5138		10.89	92.0212		9.06994	88.2047		10.5383	102.798		10.474	100.57		4.66452	104.325		4.60406	103.318
	4.20484	89.2527			9.80911	84.5091			4.85691	68.9821			4.56989	66.5138		10.906	91.9858		9.08206	88.184		10.5497	102.77		10.4852	100.57		4.66827	104.318		4.61015	103.318
	4.20894	89.2596			9.81918	84.5091			4.86211	68.9821			4.57534	66.5069		10.923	91.9858		9.09386	88.1702		10.5589	102.749		10.4959	100.543		4.67466	104.297		4.61717	103.277
	4.21326	89.2527			9.82874	84.4953			4.86669	68.9614			4.57952	66.4931		10.939	91.9504		9.10437	88.1702		10.5694	102.763		10.5058	100.522		4.67616	104.283		4.62156	103.249
	4.21815	89.2596			9.83997	84.5091			4.87195	68.9752			4.58276	66.4862		10.952	91.9149		9.11356	88.1357		10.5792	102.742		10.5162	100.536		4.68146	104.269		4.62249	103.27
	4.22219	89.2389			9.84866	84.4815			4.87683	68.9476			4.58766	66.4793		10.957	91.9504		9.12369	88.1633		10.5884	102.729		10.5257	100.488		4.68594	104.269		4.62883	103.242
	4.22685	89.2044			9.85705	84.5022			4.88097	68.9407			4.59161	66.4793		10.961	91.8795		9.13608	88.1288		10.5982	102.687		10.5366	100.481		4.68869	104.242		4.63616	103.228
	4.2315	89.2113			9.86668	84.4884			4.88638	68.9476			4.59606	66.4655		10.99	91.9149		9.14668	88.1219		10.609	102.68		10.5462	100.46		4.69415	104.228		4.64154	103.201
	4.23542	89.2251			9.87806	84.4815			4.89209	68.9269			4.60093	66.4862		10.973	91.8795		9.15691	88.1012		10.6179	102.632		10.555	100.446		4.70034	104.221		4.64513	103.187
	4.24052	89.2113			9.88845	84.4539			4.89645	68.9269			4.60453	66.4862		10.994	91.844		9.16569	88.0944		10.6282	102.618		10.5651	100.426		4.70532	104.221		4.64983	103.153
	4.24556	89.232			9.89809	84.4539			4.90117	68.9131			4.60974	66.4586		11.026	91.8795		9.17259	88.1012		10.6374	102.598		10.5768	100.419		4.70857	104.207		4.65485	103.153
	4.25007	89.2113			9.90634	84.447			4.90604	68.9062			4.61429	66.4655		11.008	91.8086		9.18034	88.0737		10.6462	102.591		10.5846	100.391		4.71414	104.187		4.65828	103.132
	4.25405	89.2182			9.9142	84.4332			4.91045	68.9131			4.61839	66.4586		11.023	91.8086		9.18799	88.053		10.6577	102.57		10.5947	100.384		4.71857	104.201		4.66208	103.104
	4.25869	89.1906			9.92483	84.4194			4.91577	68.8855			4.62369	66.4655		11.061	91.8086		9.19415	88.053		10.6685	102.563		10.6053	100.371		4.72335	104.201		4.66914	103.084
	4.26273	89.1975			9.93446	84.4263			4.92037	68.8855			4.62755	66.4586		11.056	91.8086		9.20336	88.0254		10.6768	102.563		10.6141	100.35		4.72779	104.201		4.67589	103.063
	4.26695	89.1975			9.94307	84.4125			4.92559	68.8787			4.63226	66.4517		11.07	91.8086		9.21071	88.0185		10.6888	102.549		10.6232	100.35		4.7342	104.187		4.67835	103.084
	4.27053	89.1837			9.9526	84.4057			4.93081	68.858			4.63807	66.431		11.081	91.7732		9.21727	88.0185		10.6964	102.529		10.634	100.322		4.73703	104.194		4.68185	103.035
	4.2754	89.1699			9.96173	84.385			4.93552	68.8373			4.64143	66.4448		11.071	91.7732		9.2251	88.0254		10.7089	102.501		10.643	100.315		4.74236	104.166		4.68892	103.015
	4.27924	89.1768			9.9707	84.385			4.94041	68.8235			4.64685	66.4379		11.104	91.7378		9.23259	87.9909		10.7176	102.501		10.6529	100.308		4.74917	104.145		4.69409	103.008
	4.28383	89.1699			9.97951	84.3712			4.94581	68.8166			4.65158	66.4517		11.135	91.7378		9.24023	87.984		10.73	102.474		10.6622	100.308		4.75432	104.138		4.69615	102.994
	4.28888	89.1699			9.99016	84.3574			4.95051	68.8097			4.65596	66.4379		11.155	91.7378		9.25157	87.984		10.7405	102.48		10.6719	100.253		4.75938	104.132		4.70114	102.973
	4.29343	89.1492			9.99901	84.3574			4.95643	68.8097			4.6607	66.4241		11.139	91.7378		9.26055	87.9634		10.7483	102.467		10.6826	100.274		4.76383	104.111		4.70802	102.973
	4.29796	89.1561			10.007	84.3574			4.96102	68.7821			4.66541	66.4379		11.172	91.7378		9.26957	87.9496		10.7591	102.467		10.6922	100.274		4.76883	104.104		4.71338	102.96
	4.30275	89.1492			10.0164	84.3505			4.96579	68.7821			4.67046	66.4103		11.165	91.7378		9.277	87.9565		10.7695	102.439		10.7016	100.246		4.77439	104.097		4.71778	102.918
	4.30724	89.163			10.0259	84.3367			4.97151	68.7821			4.67519	66.4103		11.191	91.7023		9.28533	87.922		10.7801	102.453		10.7123	100.253		4.77697	104.076		4.72158	102.925
	4.31212	89.1424			10.0358	84.3367			4.97598	68.7545			4.68027	66.4172		11.189	91.7023		9.29486	87.9082		10.7914	102.418		10.7228	100.246		4.78328	104.07		4.72602	102.891
	4.31739	89.1492			10.0444	84.3436			4.98087	68.7477			4.68567	66.4034		11.2	91.6669		9.30383	87.9151		10.8024	102.398		10.7338	100.219		4.7871	104.056		4.73292	102.884
	4.321	89.1217			10.0555	84.3367			4.98606	68.7408			4.69023	66.4034		11.224	91.7023		9.31363	87.8944		10.8142	102.37		10.7432	100.212		4.79095	104.063		4.73694	102.877
	4.32545	89.1148			10.0658	84.3229			4.9913	68.7339			4.69464	66.4034		11.227	91.7023		9.32144	87.9082		10.8231	102.411		10.7521	100.177		4.79548	104.063		4.74014	102.849
	4.33011	89.1217			10.0732	84.3229			4.99535	68.7063			4.69936	66.4034		11.253	91.6669		9.32941	87.8599		10.8342	102.363		10.7627	100.164		4.79973	104.035		4.747	102.842
	4.33477	89.1286			10.0824	84.3091			5.00056	68.7132			4.70401	66.3827		11.246	91.6669		9.33758	87.8875		10.8425	102.349		10.7718	100.164		4.80545	104.021		4.75259	102.808
	4.33862	89.1286			10.0931	84.2747			5.00552	68.7132			4.70914	66.3965		11.262	91.6315		9.34643	87.8737		10.8519	102.336		10.7826	100.115		4.81044	104.021		4.75697	102.794
	4.34347	89.101			10.1038	84.2884			5.0106	68.7132			4.7139	66.369		11.288	91.6315		9.35578	87.8737		10.8598	102.301		10.7921	100.102		4.81256	104.001		4.75989	102.773
	4.34927	89.101			10.114	84.2678			5.01539	68.6925			4.7185	66.3621		11.271	91.6669		9.36554	87.8599		10.8744	102.287		10.8011	100.088		4.81807	103.98		4.76612	102.739
	4.35387	89.1079			10.1237	84.2471			5.02023	68.6787			4.72407	66.3414		11.306	91.596		9.37251	87.853		10.8851	102.273		10.8125	100.067		4.82485	103.973		4.7702	102.704
	4.3583	89.101			10.1333	84.2678			5.0267	68.6787			4.72838	66.3414		11.313	91.5606		9.38067	87.853		10.8968	102.28		10.821	100.046		4.82676	103.939		4.77616	102.704
	4.36218	89.0872			10.1436	84.2333			5.03113	68.6442			4.73319	66.3414		11.331	91.596		9.39057	87.8392		10.9059	102.232		10.8313	100.019		4.83252	103.952		4.78124	102.711
	4.36675	89.0872			10.1522	84.2402			5.03565	68.6304			4.73698	66.3345		11.343	91.5251		9.3988	87.8324		10.9181	102.225		10.8412	100.026		4.83478	103.932		4.78568	102.67
	4.3714	89.0803			10.1608	84.2471			5.04048	68.6235			4.74136	66.3207		11.34	91.5251		9.40851	87.8186		10.9276	102.205		10.8508	100.033		4.83831	103.925		4.79136	102.677
	4.37578	89.0803			10.1703	84.2057			5.04481	68.6235			4.74445	66.3207		11.359	91.5251		9.41942	87.7979		10.9374	102.184		10.8604	99.9913		4.84319	103.897		4.79412	102.635
	4.3803	89.0596			10.181	84.2126			5.04975	68.6167			4.74851	66.3		11.396	91.4897		9.42769	87.8117		10.9485	102.163		10.8707	100.005		4.84732	103.911		4.79813	102.622
	4.38433	89.0596			10.1919	84.2126			5.05436	68.6029			4.75123	66.3		11.402	91.4897		9.43675	87.7979		10.9595	102.136		10.8806	99.9568		4.85297	103.876		4.80464	102.594
	4.38904	89.0665			10.2005	84.1988			5.05886	68.596			4.75584	66.3069		11.403	91.4543		9.44546	87.7772		10.9702	102.142		10.8894	99.9706		4.85677	103.883		4.81025	102.56
	4.39319	89.0596			10.2093	84.185			5.06432	68.6029			4.76061	66.3		11.414	91.4189		9.45218	87.7565		10.9819	102.142		10.9005	99.9568		4.86117	103.856		4.81502	102.546
	4.39771	89.0665			10.219	84.1919			5.06903	68.5891			4.76476	66.2931		11.408	91.3834		9.45867	87.7634		10.991	102.115		10.9101	99.9361		4.86461	103.863		4.81748	102.518
	4.40307	89.0458			10.2287	84.1643			5.074	68.5477			4.76985	66.2793		11.449	91.3834		9.46973	87.7289		11.0002	102.122		10.9193	99.9982		4.86919	103.856		4.82268	102.484
	4.40664	89.0527			10.2375	84.1574			5.0795	68.5615			4.77484	66.2724		11.447	91.4189		9.4787	87.722		11.0079	102.087		10.9294	99.9706		4.87259	103.856		4.82871	102.477
	4.41176	89.0458			10.2476	84.1505			5.08379	68.5546			4.7793	66.2724		11.462	91.348		9.48749	87.7151		11.0199	102.067		10.9407	99.943		4.87806	103.835		4.83198	102.449
	4.41605	89.0458			10.2562	84.1368			5.08876	68.5339			4.78358	66.2655		11.494	91.348		9.49849	87.7014		11.0276	102.074		10.951	99.9361		4.88195	103.814		4.83776	102.463
	4.42081	89.0458			10.2663	84.123			5.09349	68.5132			4.78752	66.2517		11.488	91.348		9.5055	87.6876		11.0395	102.074		10.96	99.9637		4.8877	103.801		4.84345	102.415
	4.42584	89.0458			10.2755	84.1368			5.09802	68.5201			4.7924	66.2449		11.49	91.3126		9.51359	87.6738		11.0487	102.046		10.9707	99.9154		4.89086	103.808		4.8497	102.401
	4.42941	89.0458			10.2847	84.1092			5.10351	68.5339			4.7981	66.238		11.511	91.3126		9.5234	87.6738		11.0582	102.046		10.9805	99.9086		4.89621	103.794		4.85165	102.367
	4.43478	89.0389			10.2942	84.1161			5.10855	68.5132			4.80213	66.2517		11.519	91.2771		9.53481	87.6462		11.0669	102.018		10.9906	99.881		4.90148	103.808		4.85732	102.353
	4.43898	89.0389			10.3052	84.1023			5.11386	68.4788			4.80719	66.238		11.536	91.2771		9.54716	87.6324		11.0781	101.984		11.0008	99.881		4.9042	103.78		4.86135	102.311
	4.4429	89.0182			10.3145	84.0816			5.11836	68.4925			4.81168	66.2311		11.559	91.2771		9.55785	87.6255		11.0878	101.984		11.0115	99.8948		4.9095	103.752		4.86597	102.311
	4.44743	89.0045			10.3252	84.0747			5.12372	68.4857			4.81553	66.2311		11.549	91.2417		9.56722	87.5841		11.0965	101.95		11.022	99.881		4.91624	103.794		4.8698	102.277
	4.45205	89.0114			10.3338	84.0747			5.12876	68.4857			4.82056	66.2104		11.592	91.2062		9.57773	87.5704		11.1063	101.956		11.0318	99.8327		4.92118	103.773		4.87436	102.236
	4.45614	88.9907			10.3451	84.0747			5.1334	68.4443			4.82451	66.2035		11.595	91.2062		9.58726	87.5635		11.1165	101.956		11.0419	99.8258		4.92513	103.794		4.87839	102.229
	4.46016	89.0045			10.3556	84.0678			5.1374	68.4512			4.82908	66.2035		11.611	91.2062		9.59626	87.5635		11.1256	101.929		11.0517	99.8258		4.9309	103.752		4.88585	102.201
	4.46515	88.9907			10.3656	84.0402			5.14308	68.4512			4.83369	66.1897		11.609	91.2062		9.60645	87.5428		11.1395	101.901		11.0617	99.7844		4.93554	103.739		4.8885	102.229
	4.47009	88.9838			10.3758	84.0333			5.14801	68.4305			4.83706	66.1897		11.63	91.2062		9.61482	87.5428		11.148	101.874		11.0716	99.8258		4.94078	103.746		4.89221	102.173
	4.47386	88.9907			10.3829	84.0264			5.15284	68.4236			4.84239	66.1828		11.632	91.1354		9.62368	87.5152		11.1604	101.88		11.0813	99.7913		4.94417	103.718		4.89907	102.16
	4.47839	88.97			10.3942	84.0333			5.15764	68.4236			4.84688	66.1621		11.651	91.1708		9.63157	87.5083		11.1694	101.846		11.0922	99.7707		4.94933	103.718		4.9047	102.139
	4.48267	88.9838			10.4045	84.0058			5.16324	68.396			4.85058	66.169		11.681	91.1354		9.63995	87.5083		11.1823	101.819		11.1018	99.75		4.95376	103.69		4.90776	102.118
	4.48662	88.9769			10.4137	84.0058			5.16846	68.4029			4.85611	66.169		11.69	91.0999		9.64717	87.4945		11.1908	101.805		11.1122	99.7431		4.95818	103.697		4.91222	102.118
	4.49166	88.9631			10.4221	84.0058			5.17301	68.3891			4.85967	66.1552		11.677	91.1354		9.65308	87.5083		11.2021	101.784		11.1215	99.7431		4.96357	103.69		4.91672	102.098
	4.49562	88.9631			10.432	84.0127			5.17761	68.3822			4.86417	66.1552		11.71	91.0999		9.6618	87.4807		11.2101	101.77		11.1313	99.7086		4.96719	103.677		4.9242	102.084
	4.50004	88.9562			10.4421	83.9782			5.18284	68.3753			4.86951	66.1345		11.711	91.1354		9.66919	87.4669		11.2204	101.784		11.1417	99.7017		4.97191	103.677		4.9267	102.063
	4.50441	88.9769			10.4511	83.9644			5.18804	68.3615			4.87234	66.1345		11.746	91.0645		9.67571	87.46		11.2279	101.749		11.1526	99.6534		4.97737	103.677		4.93118	102.077
	4.51023	88.9355			10.4615	83.9644			5.19342	68.3478			4.87601	66.1552		11.729	91.0645		9.69049	87.46		11.2374	101.77		11.1614	99.6534		4.9813	103.67		4.9379	102.042
	4.51375	88.9493			10.4713	83.9368			5.19866	68.3409			4.88075	66.1414		11.745	91.0645		9.70227	87.4462		11.248	101.743		11.1716	99.619		4.98915	103.67		4.94384	102.015
	4.51855	88.9493			10.4805	83.9161			5.20393	68.3409			4.88431	66.1414		11.766	91.0291		9.71466	87.4187		11.257	101.743		11.1818	99.6121		4.99432	103.642		4.94587	101.987
	4.52254	88.9355			10.49	83.9092			5.20832	68.3409			4.89038	66.1276		11.776	91.0291		9.72178	87.4118		11.2685	101.729		11.1918	99.6259		4.9973	103.642		4.94903	101.994
	4.52755	88.9217			10.4991	83.8817			5.21281	68.3409			4.89437	66.1345		11.778	91.0291		9.72942	87.4118		11.2788	101.715		11.2021	99.6259		5.00226	103.628		4.95675	101.974
	4.53142	88.9355			10.5068	83.8885			5.21713	68.3271			4.89913	66.1345		11.799	90.9936		9.73632	87.4256		11.2875	101.694		11.212	99.6052		5.00721	103.608		4.96405	101.946
	4.53657	88.9562			10.5177	83.8748			5.2219	68.3133			4.90549	66.1139		11.835	90.9582		9.74634	87.398		11.2981	101.688		11.2212	99.6052		5.01124	103.601		4.96798	101.967
	4.54058	88.9286			10.5257	83.8679			5.2259	68.2995			4.90939	66.107		11.816	90.9582		9.75477	87.3842		11.3073	101.694		11.2321	99.5914		5.01686	103.58		4.97285	101.932
	4.54639	88.9148			10.5342	83.8817			5.23125	68.2857			4.91436	66.1139		11.847	90.9582		9.7629	87.3842		11.3188	101.674		11.2408	99.5914		5.01944	103.601		4.97799	101.918
	4.55037	88.9079			10.5445	83.8679			5.23648	68.2788			4.91942	66.1001		11.851	90.9936		9.77271	87.3704		11.3299	101.667		11.2517	99.5845		5.02516	103.566		4.98298	101.905
	4.55537	88.9148			10.5548	83.8541			5.24159	68.2788			4.92409	66.1001		11.85	90.9936		9.78148	87.3566		11.3421	101.618		11.2606	99.5776		5.031	103.539		4.98679	101.87
	4.55914	88.9148			10.5654	83.861			5.2459	68.265			4.92964	66.0725		11.873	90.9582		9.7883	87.3428		11.3506	101.598		11.2716	99.5569		5.03575	103.559		4.99166	101.87
	4.56433	88.9286			10.5736	83.8679			5.25023	68.2374			4.93342	66.0794		11.898	90.9228		9.79691	87.3221		11.362	101.563		11.2822	99.5431		5.04122	103.539		4.99728	101.836
	4.56894	88.9148			10.5843	83.8679			5.25548	68.2374			4.93797	66.0587		11.901	90.9228		9.80603	87.3152		11.3689	101.584		11.2932	99.5362		5.04521	103.518		5.00085	101.822
	4.57247	88.9079			10.5951	83.8403			5.26159	68.2374			4.94437	66.0725		11.894	90.8873		9.81896	87.2946		11.3809	101.543		11.3026	99.5224		5.05117	103.518		5.007	101.808
	4.57771	88.9148			10.6052	83.8334			5.26659	68.2305			4.948	66.0587		11.93	90.9228		9.82846	87.267		11.3896	101.529		11.3128	99.5017		5.05664	103.49		5.01016	101.801
	4.58212	88.8941			10.6159	83.8265			5.27136	68.1961			4.95282	66.0449		11.919	90.8873		9.84019	87.2601		11.4012	101.487		11.323	99.5086		5.06027	103.47		5.01495	101.746
	4.58655	88.8872			10.6276	83.7989			5.27621	68.203			4.95815	66.038		11.964	90.8873		9.85005	87.267		11.4104	101.481		11.3329	99.488		5.06585	103.456		5.02015	101.732
	4.59116	88.8872			10.6378	83.7989			5.28002	68.203			4.96187	66.0311		11.983	90.8519		9.8604	87.2463		11.4208	101.46		11.3425	99.488		5.0693	103.442		5.02362	101.712
	4.59591	88.901			10.648	83.7851			5.28521	68.1961			4.96667	66.038		11.974	90.8873		9.87006	87.2463		11.4311	101.446		11.3526	99.4673		5.07319	103.442		5.0287	101.725
	4.6007	88.8666			10.6574	83.7782			5.28999	68.1616			4.96997	66.0173		11.963	90.8519		9.87938	87.2187		11.4446	101.453		11.3626	99.4604		5.08037	103.428		5.03379	101.712
	4.6051	88.901			10.6675	83.7782			5.29416	68.1616			4.97432	66.0035		12.004	90.8165		9.8881	87.2187		11.4533	101.419		11.3714	99.4328		5.08297	103.408		5.03992	101.656
	4.60979	88.9148			10.6773	83.7713			5.2993	68.1547			4.97851	65.9966		11.991	90.781		9.898	87.2118		11.4657	101.419		11.3828	99.4259		5.08605	103.387		5.04141	101.663
	4.61332	88.8941			10.6849	83.7369			5.30468	68.1271			4.98293	65.9966		12.027	90.781		9.90861	87.2187		11.4753	101.405		11.3927	99.3776		5.09064	103.401		5.04517	101.649
	4.61858	88.8804			10.6945	83.7369			5.30878	68.1271			4.98605	65.9966		12.036	90.781		9.91771	87.198		11.4878	101.377		11.4032	99.4121		5.09537	103.387		5.05107	101.615
	4.62305	88.8872			10.7032	83.7369			5.31447	68.1133			4.99205	65.9829		12.049	90.781		9.92889	87.1842		11.4984	101.377		11.4125	99.3707		5.09982	103.38		5.05624	101.622
	4.62767	88.8804			10.7135	83.7093			5.31916	68.1064			4.99568	65.976		12.046	90.7456		9.93934	87.2049		11.5098	101.363		11.4234	99.3569		5.10631	103.359		5.06	101.594
	4.63072	88.8735			10.7224	83.7024			5.32437	68.0995			5.00041	65.9829		12.04	90.7456		9.94827	87.1774		11.5195	101.356		11.4332	99.3569		5.10993	103.353		5.06286	101.574
	4.63518	88.8666			10.7335	83.6886			5.32972	68.0789			5.00438	65.9829		12.081	90.7102		9.95743	87.1498		11.5295	101.35		11.4419	99.3569		5.11379	103.366		5.06774	101.539
	4.63949	88.8735			10.7425	83.6679			5.33357	68.0789			5.00814	65.9484		12.084	90.7456		9.96672	87.1498		11.5385	101.329		11.4537	99.3638		5.11738	103.332		5.07445	101.532
	4.64394	88.8735			10.7518	83.6679			5.33926	68.0651			5.013	65.9484		12.113	90.7102		9.97476	87.1498		11.548	101.288		11.4631	99.3501		5.12369	103.318		5.07857	101.505
	4.64819	88.8597			10.7621	83.661			5.34425	68.0651			5.0171	65.9622		12.119	90.6747		9.9816	87.1153		11.5555	101.281		11.4743	99.3569		5.12804	103.346		5.08322	101.47
	4.65311	88.8528			10.7725	83.6472			5.34933	68.0306			5.02198	65.9415		12.134	90.6393		9.98915	87.0946		11.5685	101.281		11.4834	99.3501		5.13174	103.304		5.08859	101.436
	4.65704	88.8597			10.7806	83.6472			5.35467	68.0237			5.02768	65.9553		12.143	90.6039		9.99811	87.0877		11.5752	101.253		11.4947	99.3501		5.13782	103.311		5.09754	101.45
	4.66249	88.8666			10.7913	83.6265			5.35878	68.0375			5.03229	65.9346		12.147	90.6393		10.0033	87.0808		11.5863	101.205		11.5046	99.3294		5.14274	103.304		5.09649	101.408
	4.6667	88.8597			10.7995	83.6334			5.36458	68.0237			5.03643	65.9277		12.156	90.6039		10.0089	87.0739		11.595	101.191		11.5151	99.3156		5.14692	103.304		5.10328	101.429
	4.67096	88.8321			10.8065	83.6059			5.36937	68.003			5.04145	65.9346		12.182	90.6039		10.0136	87.0532		11.6069	101.191		11.5254	99.3018		5.15298	103.284		5.10703	101.387
	4.67643	88.8321			10.8156	83.6128			5.37404	67.9823			5.04616	65.9139		12.193	90.6039		10.0189	87.0532		11.618	101.17		11.5357	99.2811		5.15572	103.29		5.11517	101.367
	4.6805	88.8459			10.8248	83.6334			5.37881	67.9961			5.05131	65.9208		12.219	90.5684		10.0273	87.0188		11.6291	101.17		11.545	99.2604		5.1616	103.284		5.11838	101.367
	4.685	88.8321			10.8348	83.6196			5.38363	67.9961			5.05565	65.9208		12.217	90.5684		10.0365	87.0188		11.6381	101.156		11.5556	99.2673		5.16597	103.284		5.12197	101.332
	4.68989	88.8321			10.8445	83.5921			5.38818	67.9754			5.05893	65.9001		12.223	90.5684		10.0448	87.005		11.6498	101.136		11.5648	99.2328		5.16933	103.284		5.12628	101.305
	4.69328	88.8252			10.8532	83.5852			5.39346	67.9685			5.06367	65.8932		12.258	90.533		10.0563	86.9774		11.6592	101.108		11.5745	99.1984		5.17332	103.277		5.13405	101.284
	4.69786	88.8114			10.8652	83.5921			5.39836	67.9548			5.06742	65.907		12.26	90.533		10.0648	87.005		11.6701	101.108		11.5849	99.1639		5.17843	103.242		5.13717	101.277
	4.70304	88.8183			10.8766	83.5921			5.40434	67.9616			5.07207	65.9001		12.264	90.4976		10.0755	86.9912		11.6791	101.101		11.5958	99.157		5.18214	103.263		5.13991	101.256
	4.70807	88.8114			10.8876	83.5783			5.40875	67.941			5.07712	65.907		12.303	90.4976		10.0836	86.9981		11.6912	101.088		11.6049	99.1363		5.18591	103.242		5.14621	101.243
	4.71204	88.7976			10.8983	83.599			5.41267	67.941			5.08144	65.8863		12.289	90.4621		10.0904	86.9567		11.7002	101.06		11.6152	99.1363		5.18971	103.235		5.15095	101.236
	4.71676	88.8045			10.9075	83.5507			5.41749	67.9272			5.08651	65.8725		12.291	90.4621		10.0999	86.9636		11.7115	101.046		11.6248	99.1363		5.19371	103.228		5.15468	101.222
	4.72111	88.7976			10.9163	83.5714			5.42249	67.9134			5.09168	65.8863		12.317	90.4976		10.1101	86.9498		11.7211	101.019		11.6349	99.1018		5.19755	103.228		5.15962	101.201
	4.72545	88.7769			10.9268	83.5576			5.42775	67.9203			5.09489	65.8587		12.322	90.4621		10.1168	86.9498		11.7316	101.012		11.6447	99.088		5.20102	103.215		5.16533	101.181
	4.73029	88.7769			10.9385	83.5369			5.43268	67.8927			5.10019	65.8656		12.339	90.4621		10.1261	86.9291		11.74	100.977		11.6544	99.0949		5.2067	103.194		5.17185	101.153
	4.73539	88.7838			10.947	83.5231			5.43736	67.8858			5.10295	65.8794		12.372	90.4267		10.1336	86.9222		11.7537	100.957		11.6638	99.088		5.21312	103.201		5.17762	101.125
	4.7397	88.7562			10.9549	83.5231			5.4428	67.8789			5.1081	65.8587		12.352	90.3913		10.1436	86.9085		11.761	100.922		11.6749	99.088		5.21751	103.187		5.18196	101.112
	4.74439	88.7562			10.9655	83.5093			5.44831	67.8582			5.11309	65.8587		12.385	90.3913		10.1548	86.8809		11.7718	100.929		11.6841	99.0811		5.22374	103.153		5.18502	101.119
	4.74851	88.7631			10.9772	83.5024			5.45355	67.8582			5.11723	65.8519		12.403	90.3558		10.1644	86.8602		11.7791	100.922		11.6929	99.0467		5.22647	103.146		5.18987	101.084
	4.7533	88.77			10.9863	83.5162			5.45896	67.8513			5.12226	65.8587		12.406	90.3558		10.172	86.8602		11.7895	100.894		11.7044	99.0467		5.23259	103.139		5.19374	101.091
	4.75693	88.7562			10.9991	83.5024			5.46333	67.8306			5.12686	65.845		12.406	90.285		10.1805	86.8395		11.7991	100.901		11.7145	99.0191		5.23681	103.118		5.19959	101.05
	4.76175	88.7494			11.0084	83.4749			5.46855	67.8031			5.13013	65.845		12.421	90.285		10.19	86.8326		11.8115	100.881		11.7246	99.0191		5.24064	103.125		5.20478	101.043
	4.76575	88.7425			11.0187	83.4542			5.47357	67.8031			5.13519	65.8519		12.433	90.285		10.2008	86.8119		11.8209	100.853		11.735	99.0122		5.24535	103.097		5.21034	101.008
	4.76964	88.7494			11.0277	83.4473			5.47856	67.8031			5.13952	65.8381		12.463	90.2495		10.2099	86.8119		11.8306	100.86		11.7444	98.9846		5.25103	103.042		5.21207	101.001
	4.77365	88.7562			11.0383	83.4473			5.48448	67.7686			5.14455	65.8312		12.468	90.2495		10.2206	86.8119		11.8378	100.867		11.7551	98.9846		5.25716	103.084		5.21617	101.001
	4.77821	88.7356			11.0494	83.4542			5.49028	67.7617			5.14982	65.8381		12.489	90.2495		10.2309	86.7775		11.8473	100.86		11.765	98.9708		5.26126	103.063		5.22374	100.981
	4.78253	88.7425			11.0583	83.4611			5.49519	67.741			5.15376	65.8243		12.505	90.2495		10.2402	86.7843		11.8557	100.839		11.7746	98.9433		5.2665	103.084		5.22732	100.981
	4.78658	88.7562			11.0685	83.4404			5.5002	67.7203			5.16004	65.8174		12.488	90.2141		10.2497	86.7637		11.8678	100.832		11.7853	98.957		5.27281	103.015		5.23176	100.953
	4.79126	88.7356			11.0766	83.4266			5.50528	67.7341			5.1641	65.8036		12.522	90.2141		10.2599	86.743		11.8748	100.812		11.7956	98.9295		5.27734	103.042		5.23607	100.953
	4.79595	88.7356			11.0856	83.4266			5.51047	67.7134			5.16763	65.7967		12.523	90.2141		10.27	86.743		11.8844	100.805		11.8045	98.895		5.27967	103.028		5.24249	100.946
	4.80073	88.7356			11.0952	83.4266			5.51589	67.6928			5.17322	65.776		12.519	90.2141		10.2798	86.7499		11.8933	100.777		11.8159	98.8812		5.28462	103.022		5.24786	100.877
	4.8055	88.7287			11.1052	83.4128			5.52079	67.6859			5.17617	65.7829		12.543	90.2141		10.2882	86.7292		11.905	100.784		11.8263	98.8881		5.28906	103.008		5.25337	100.877
	4.80958	88.7218			11.1169	83.4128			5.52533	67.679			5.1812	65.7898		12.582	90.1787		10.2958	86.7016		11.914	100.757		11.835	98.895		5.29271	102.994		5.2563	100.884
	4.81444	88.7287			11.1252	83.399			5.52999	67.6514			5.18565	65.7829		12.583	90.1432		10.3049	86.6878		11.9276	100.757		11.8459	98.8674		5.29668	102.946		5.26247	100.856
	4.8181	88.7218			11.1338	83.4059			5.53345	67.6583			5.18973	65.7622		12.586	90.1432		10.3152	86.6671		11.937	100.701		11.8564	98.8605		5.30134	102.973		5.26687	100.836
	4.82181	88.7011			11.1459	83.3921			5.53945	67.6583			5.19511	65.7622		12.604	90.1078		10.3244	86.6809		11.9477	100.708		11.8647	98.8398		5.30604	102.966		5.27091	100.822
	4.82561	88.7287			11.1579	83.3852			5.54421	67.6652			5.19905	65.7691		12.617	90.1078		10.3333	86.6671		11.9557	100.701		11.8756	98.8467		5.30949	102.939		5.27377	100.815
	4.83079	88.7011			11.1672	83.3645			5.54814	67.61			5.20389	65.7484		12.634	90.1078		10.3418	86.6465		11.9677	100.667		11.8863	98.8329		5.31465	102.932		5.27969	100.781
	4.83469	88.7011			11.1753	83.3645			5.55274	67.6031			5.20837	65.7346		12.649	90.0724		10.3513	86.6258		11.977	100.646		11.8967	98.8467		5.31962	102.911		5.28384	100.788
	4.83847	88.708			11.185	83.3439			5.55684	67.6031			5.21221	65.7277		12.653	90.1078		10.3603	86.6395		11.99	100.646		11.9055	98.8398		5.32382	102.911		5.28794	100.753
	4.84288	88.6942			11.1947	83.3439			5.56107	67.5962			5.21726	65.6933		12.658	90.0724		10.3689	86.5982		11.9971	100.632		11.9179	98.8054		5.32759	102.911		5.29421	100.739
	4.848	88.6804			11.2065	83.3232			5.56608	67.5618			5.22195	65.7209		12.653	90.0724		10.3782	86.6051		12.0073	100.591		11.9276	98.7847		5.33274	102.911		5.29929	100.698
	4.85193	88.6735			11.2154	83.3301			5.57122	67.5549			5.22709	65.7071		12.696	90.0369		10.3879	86.5982		12.0188	100.584		11.9384	98.7571		5.33646	102.891		5.30673	100.732
	4.85707	88.6735			11.2264	83.3025			5.57678	67.548			5.23327	65.7209		12.715	90.0369		10.3966	86.5982		12.0297	100.577		11.947	98.7778		5.34233	102.863		5.30905	100.705
	4.86269	88.6735			11.2352	83.2887			5.58163	67.548			5.23735	65.6933		12.731	90.0015		10.4046	86.5982		12.0386	100.605		11.9576	98.764		5.34627	102.863		5.31385	100.67
	4.86634	88.6597			11.2457	83.2542			5.58658	67.5204			5.2418	65.6933		12.74	90.0369		10.4121	86.5706		12.0488	100.577		11.9677	98.7433		5.35067	102.863		5.31886	100.636
	4.87023	88.6597			11.2552	83.2542			5.59198	67.5135			5.24726	65.6795		12.737	90.0015		10.4192	86.5775		12.0568	100.584		11.9772	98.7088		5.35627	102.863		5.32569	100.608
	4.874	88.6735			11.2651	83.2266			5.59603	67.5273			5.25193	65.6795		12.772	90.0369		10.427	86.5637		12.07	100.577		11.9877	98.7226		5.35851	102.815		5.32996	100.622
	4.87794	88.6597			11.2744	83.2335			5.60103	67.5273			5.25693	65.6657		12.787	90.0015		10.437	86.5568		12.0806	100.591		11.9987	98.6812		5.36461	102.842		5.33319	100.601
	4.88281	88.6528			11.2824	83.2335			5.60552	67.4859			5.26101	65.6519		12.794	90.0015		10.4463	86.5499		12.093	100.564		12.0078	98.6881		5.36873	102.808		5.33864	100.56
	4.88664	88.639			11.2916	83.1922			5.61019	67.479			5.26693	65.6381		12.801	89.9661		10.4552	86.5292		12.1036	100.557		12.0179	98.7157		5.37375	102.794		5.34441	100.567
	4.89075	88.6597			11.3031	83.206			5.61555	67.479			5.2715	65.6381		12.809	89.9661		10.4627	86.4948		12.1146	100.536		12.0278	98.7226		5.37831	102.787		5.34833	100.56
	4.89588	88.6321			11.3125	83.1784			5.62131	67.4652			5.27653	65.6243		12.805	89.9306		10.4726	86.5017		12.1234	100.536		12.0384	98.6743		5.38223	102.78		5.35156	100.519
	4.89971	88.639			11.321	83.1922			5.62578	67.4514			5.28233	65.6174		12.836	89.8952		10.4816	86.481		12.1333	100.522		12.0478	98.6743		5.38686	102.773		5.35572	100.512
	4.90458	88.6184			11.3308	83.1715			5.63122	67.4376			5.28671	65.6312		12.835	89.8952		10.4927	86.4672		12.1421	100.481		12.0581	98.6743		5.38893	102.76		5.36165	100.505
	4.90924	88.6252			11.3402	83.1922			5.63615	67.4445			5.29055	65.6036		12.852	89.8952		10.502	86.4603		12.1518	100.467		12.069	98.695		5.39475	102.76		5.3676	100.477
	4.91442	88.6115			11.3494	83.1715			5.64167	67.4376			5.29606	65.6174		12.868	89.8952		10.5128	86.4327		12.161	100.46		12.0783	98.6812		5.39926	102.773		5.372	100.463
	4.91911	88.6046			11.3587	83.1577			5.64674	67.417			5.30117	65.6174		12.856	89.8243		10.5218	86.4258		12.1753	100.453		12.0889	98.6743		5.40333	102.746		5.37703	100.436
	4.92447	88.5977			11.3689	83.1784			5.65053	67.4032			5.30659	65.6036		12.896	89.8243		10.5299	86.4051		12.1883	100.439		12.0992	98.6881		5.4057	102.746		5.38263	100.422
	4.92945	88.5908			11.3787	83.1508			5.65653	67.4101			5.31241	65.5967		12.917	89.7889		10.5397	86.3913		12.205	100.405		12.1098	98.6537		5.41212	102.718		5.38652	100.395
	4.93341	88.5908			11.3883	83.1301			5.66136	67.4032			5.31631	65.5761		12.94	89.7535		10.5514	86.3707		12.2178	100.412		12.1215	98.633		5.41555	102.718		5.3908	100.381
	4.93826	88.5839			11.3988	83.1439			5.66564	67.3756			5.32114	65.583		12.952	89.7889		10.5599	86.3707		12.2329	100.391		12.1309	98.6468		5.42076	102.684		5.39747	100.367
	4.94336	88.5701			11.4078	83.1163			5.67183	67.3618			5.32699	65.5761		12.956	89.7535		10.5679	86.35		12.2489	100.371		12.1411	98.6054		5.42518	102.698		5.40127	100.346
	4.94703	88.5701			11.4179	83.1025			5.67637	67.3687			5.33051	65.5761		12.94	89.7535		10.5751	86.3431		12.2597	100.357		12.1498	98.5916		5.43047	102.691		5.40559	100.332
	4.95129	88.5494			11.4289	83.0956			5.68217	67.3549			5.3349	65.5485		12.965	89.7535		10.5876	86.3293		12.2655	100.371		12.161	98.5502		5.43457	102.684		5.41142	100.339
	4.95494	88.5494			11.4387	83.0819			5.6869	67.3342			5.33864	65.5692		12.994	89.718		10.5973	86.3293		12.2741	100.343		12.1706	98.564		5.43956	102.629		5.41625	100.312
	4.95832	88.5494			11.4482	83.0819			5.69135	67.3204			5.34288	65.5554		13.022	89.7535		10.6059	86.3155		12.2819	100.336		12.1806	98.5364		5.44355	102.663		5.42137	100.27
	4.96183	88.5425			11.4585	83.0543			5.69663	67.3273			5.3495	65.5416		12.998	89.718		10.6134	86.3362		12.2913	100.322		12.1902	98.5227		5.44968	102.629		5.42376	100.27
	4.96534	88.5425			11.467	83.0681			5.70098	67.3066			5.35345	65.5416		13.011	89.6826		10.6218	86.3155		12.2973	100.329		12.2017	98.5089		5.45234	102.622		5.4287	100.243
	4.96895	88.5425			11.4753	83.0681			5.70551	67.2998			5.35712	65.5485		13.014	89.6472		10.6333	86.2672		12.3047	100.274		12.2121	98.5089		5.45712	102.615		5.43187	100.236
	4.972	88.5218			11.4848	83.0543			5.71103	67.3066			5.36136	65.5278		13.046	89.6472		10.6429	86.2879		12.3105	100.281		12.2218	98.5089		5.46243	102.615		5.43789	100.215
	4.97478	88.5287			11.4949	83.0405			5.7165	67.2998			5.36397	65.5278		13.038	89.6472		10.6518	86.2672		12.3193	100.253		12.2321	98.502		5.46683	102.635		5.44403	100.208
	4.97838	88.5356			11.5037	83.006			5.72207	67.2929			5.36906	65.5209		13.062	89.6472		10.6633	86.2535		12.3283	100.253		12.2427	98.4951		5.47211	102.629		5.44742	100.188
	4.98271	88.5218			11.5137	82.9991			5.72736	67.2515			5.37422	65.5209		13.079	89.6117		10.6713	86.2397		12.3394	100.24		12.2524	98.4744		5.47705	102.601		5.45482	100.174
	4.98726	88.5218			11.5247	82.9853			5.73205	67.2653			5.3788	65.5071		13.084	89.6472		10.6795	86.2328		12.3472	100.212		12.2625	98.4813		5.48193	102.594		5.45914	100.16
	4.99171	88.5149			11.5342	82.9715			5.7366	67.2722			5.38385	65.5002		13.108	89.6117		10.6878	86.2121		12.3577	100.233		12.2728	98.4675		5.48684	102.601		5.46175	100.126
	4.99559	88.5011			11.5435	82.9578			5.74161	67.2584			5.38919	65.5071		13.125	89.5763		10.6988	86.2052		12.3658	100.219		12.2827	98.4813		5.49068	102.566		5.4657	100.126
	4.99945	88.5149			11.5527	82.9578			5.74684	67.2446			5.39327	65.5002		13.15	89.5409		10.7087	86.1776		12.3777	100.191		12.2936	98.4813		5.49574	102.56		5.47047	100.105
	5.00171	88.508			11.5626	82.944			5.75164	67.2101			5.398	65.5002		13.134	89.5409		10.7185	86.1983		12.3859	100.177		12.3042	98.4744		5.50078	102.539		5.47587	100.098
	5.00586	88.508			11.5738	82.9371			5.75668	67.2239			5.40281	65.5071		13.136	89.5054		10.7267	86.1776		12.3971	100.198		12.3136	98.4537		5.50466	102.546		5.4789	100.098
	5.01051	88.508			11.5827	82.9164			5.76193	67.2032			5.40734	65.4657		13.159	89.5409		10.7358	86.15		12.4059	100.171		12.3244	98.4468		5.51032	102.56		5.48272	100.05
	5.01603	88.5011			11.5916	82.9026			5.76683	67.1825			5.41073	65.4864		13.162	89.5054		10.7432	86.1362		12.4158	100.164		12.334	98.433		5.51429	102.553		5.48933	100.043
	5.0213	88.4942			11.6013	82.9095			5.77264	67.1619			5.415	65.4726		13.189	89.47		10.7534	86.1293		12.4225	100.164		12.3445	98.4192		5.51891	102.525		5.49419	100.043
	5.0247	88.4942			11.6117	82.9026			5.77745	67.1619			5.41992	65.4726		13.197	89.47		10.7604	86.1155		12.4347	100.122		12.3535	98.371		5.52471	102.518		5.49969	100.002
	5.0301	88.5011			11.6225	82.875			5.78215	67.1481			5.4248	65.452		13.203	89.47		10.7701	86.1087		12.4457	100.136		12.3648	98.3641		5.52872	102.525		5.50294	99.9878
	5.0357	88.4942			11.6314	82.875			5.78729	67.1343			5.42831	65.4657		13.209	89.4346		10.7805	86.0811		12.4582	100.129		12.3741	98.3434		5.53359	102.484		5.50804	99.974
	5.03891	88.5011			11.6418	82.8543			5.79203	67.1136			5.43457	65.4313		13.221	89.3991		10.7886	86.088		12.4679	100.122		12.3852	98.3089		5.53967	102.449		5.51264	99.9464
	5.04324	88.5011			11.6522	82.8336			5.79684	67.0998			5.43799	65.4451		13.252	89.3637		10.7976	86.0811		12.4807	100.088		12.3955	98.302		5.54356	102.463		5.51662	99.9533
	5.04828	88.4736			11.6613	82.8474			5.80251	67.0998			5.44237	65.4244		13.252	89.3637		10.8052	86.0466		12.4888	100.074		12.4057	98.2951		5.54968	102.442		5.52145	99.9326
	5.05251	88.4805			11.6696	82.8336			5.80742	67.0791			5.44726	65.4106		13.263	89.3283		10.8138	86.0535		12.5	100.067		12.417	98.2744		5.553	102.442		5.52848	99.9051
	5.05581	88.4942			11.6806	82.8405			5.81207	67.0584			5.45099	65.4106		13.282	89.3283		10.8244	86.0535		12.5082	100.046		12.4266	98.2469		5.55789	102.456		5.53255	99.912
	5.0594	88.4805			11.69	82.8268			5.81743	67.0584			5.45673	65.4037		13.282	89.2928		10.8339	86.0466		12.521	100.033		12.4366	98.2675		5.56303	102.394		5.53555	99.8706
	5.06435	88.4667			11.6996	82.8199			5.82301	67.0515			5.46133	65.3899		13.301	89.2574		10.8423	86.0397		12.531	100.019		12.446	98.2469		5.56696	102.408		5.53956	99.843
	5.06874	88.4667			11.709	82.813			5.82753	67.0378			5.46528	65.383		13.284	89.2574		10.8518	86.0052		12.5418	99.9982		12.4566	98.2331		5.57203	102.422		5.5461	99.8499
	5.07181	88.4736			11.7204	82.7992			5.8323	67.024			5.47049	65.3623		13.334	89.2574		10.8617	86.0121		12.5509	99.9568		12.4673	98.2124		5.57662	102.401		5.55095	99.8292
	5.07756	88.4667			11.7297	82.7854			5.8373	67.024			5.47413	65.3554		13.319	89.2574		10.8718	86.0052		12.562	99.9568		12.4761	98.2331		5.58173	102.387		5.55532	99.8085
	5.08203	88.4736			11.7408	82.7785			5.84194	67.0102			5.47871	65.3416		13.347	89.2574		10.8818	86.0052		12.5726	99.9499		12.4877	98.1917		5.58749	102.373		5.55849	99.7741
	5.08593	88.4391			11.7516	82.7509			5.84696	67.0102			5.48439	65.3416		13.372	89.222		10.8917	85.9915		12.5828	99.9292		12.4979	98.1917		5.59083	102.367		5.56286	99.7879
	5.09069	88.4598			11.7615	82.7647			5.85222	66.9757			5.48948	65.3279		13.356	89.222		10.9024	85.9777		12.594	99.9155		12.5076	98.1779		5.59626	102.353		5.57024	99.7327
	5.09614	88.4598			11.7716	82.7302			5.85762	66.9757			5.49553	65.3347		13.385	89.222		10.9118	85.9708		12.6059	99.881		12.5181	98.171		5.60128	102.332		5.57414	99.7327
	5.10107	88.4529			11.7802	82.7095			5.86144	66.9688			5.50131	65.3072		13.394	89.1865		10.9194	85.9639		12.6144	99.8672		12.5276	98.171		5.60591	102.346		5.57827	99.7258
	5.10579	88.4529			11.79	82.7233			5.86601	66.9619			5.50643	65.3141		13.396	89.1865		10.9278	85.9432		12.6257	99.881		12.5382	98.1434		5.61129	102.304		5.58518	99.7051
	5.10989	88.4253			11.8009	82.7371			5.87167	66.9481			5.51297	65.2934		13.433	89.1865		10.9361	85.957		12.6345	99.8465		12.5494	98.1434		5.61702	102.291		5.59008	99.6775
	5.11397	88.4253			11.8089	82.6958			5.87686	66.9412			5.51856	65.3003		13.442	89.1511		10.9447	85.9363		12.6472	99.8258		12.5593	98.1227		5.62136	102.291		5.59574	99.6638
	5.11943	88.4253			11.8181	82.682			5.88278	66.9481			5.52356	65.2796		13.448	89.1511		10.9535	85.9294		12.6556	99.8327		12.5693	98.0952		5.62682	102.277		5.59793	99.65
	5.12408	88.4253			11.8287	82.682			5.88707	66.9343			5.52889	65.2865		13.46	89.1157		10.9606	85.9225		12.6659	99.8258		12.5789	98.0745		5.63089	102.284		5.60367	99.6155
	5.12905	88.4253			11.8394	82.682			5.89216	66.9136			5.53299	65.2727		13.465	89.1511		10.9686	85.9156		12.6752	99.8258		12.59	98.0607		5.63539	102.256		5.6099	99.6086
	5.13382	88.4253			11.85	82.682			5.89707	66.9068			5.53831	65.252		13.486	89.1157		10.9759	85.9087		12.6861	99.8189		12.6008	98.0469		5.64066	102.236		5.61332	99.6017
	5.13903	88.4184			11.8592	82.6889			5.90239	66.9068			5.54349	65.2589		13.499	89.1157		10.9831	85.8949		12.6964	99.7913		12.6096	98.0676		5.6456	102.263		5.61839	99.5603
	5.14307	88.4115			11.8689	82.6751			5.9072	66.8792			5.54736	65.2589		13.506	89.0802		10.9909	85.8673		12.7093	99.7569		12.6189	98.04		5.65042	102.263		5.62311	99.5396
	5.14763	88.4115			11.8787	82.6613			5.91175	66.8723			5.55353	65.2244		13.519	89.0802		11.0011	85.8673		12.7175	99.7638		12.6302	98.0193		5.65588	102.229		5.62945	99.5465
	5.15199	88.4184			11.8871	82.6613			5.91723	66.8654			5.5586	65.2175		13.562	89.0802		11.0114	85.8329		12.7307	99.7638		12.6395	98.0262		5.66055	102.222		5.6335	99.5121
	5.15586	88.377			11.8971	82.6613			5.92125	66.8654			5.56306	65.2175		13.551	89.0448		11.0207	85.8122		12.7401	99.7293		12.6506	98.0124		5.66812	102.208		5.63889	99.4983
	5.15998	88.3908			11.9085	82.6682			5.92611	66.8585			5.56728	65.19		13.55	89.0094		11.0291	85.8191		12.7509	99.7224		12.66	97.9848		5.67171	102.208		5.64415	99.4914
	5.16429	88.3908			11.9179	82.6475			5.93134	66.8585			5.57008	65.19		13.593	89.0094		11.0381	85.7984		12.759	99.7293		12.6703	98.0055		5.67675	102.201		5.64877	99.4638
	5.16853	88.377			11.9274	82.6268			5.93698	66.8654			5.57548	65.19		13.568	88.9739		11.0458	85.7708		12.77	99.6879		12.6805	98.0331		5.6819	102.18		5.65228	99.4293
	5.1731	88.377			11.9385	82.613			5.94263	66.8378			5.57987	65.1831		13.578	88.9385		11.0528	85.7639		12.7812	99.6879		12.6907	97.9917		5.68619	102.194		5.65723	99.4431
	5.17664	88.3563			11.9476	82.613			5.94767	66.8309			5.58425	65.1831		13.637	88.9385		11.0624	85.7501		12.7906	99.6672		12.701	97.9642		5.69022	102.194		5.66388	99.3811
	5.18196	88.3701			11.9574	82.6061			5.95395	66.7964			5.5889	65.1555		13.622	88.9031		11.0717	85.757		12.7999	99.6259		12.7123	97.9573		5.69529	102.18		5.67105	99.3949
	5.18764	88.3701			11.9675	82.6199			5.9582	66.7964			5.59264	65.1417		13.634	88.9031		11.0816	85.7225		12.8105	99.6259		12.7209	97.9366		5.69888	102.18		5.67586	99.3673
	5.19115	88.3563			11.9768	82.5785			5.96349	66.7895			5.59615	65.1348		13.656	88.8676		11.0919	85.7225		12.8181	99.6328		12.7331	97.9159		5.70374	102.18		5.68048	99.3673
	5.19566	88.3563			11.9865	82.5923			5.96865	66.7758			5.60122	65.1555		13.678	88.9031		11.0996	85.7157		12.8309	99.6052		12.7433	97.8952		5.70641	102.167		5.68707	99.3052
	5.1986	88.3563			11.9961	82.5716			5.97391	66.7895			5.60477	65.1486		13.679	88.9031		11.1088	85.7225		12.8396	99.6052		12.7521	97.8883		5.71235	102.167		5.69291	99.319
	5.20329	88.3563			12.0055	82.5579			5.97823	66.762			5.60984	65.1279		13.71	88.9031		11.1171	85.7019		12.8526	99.55		12.7623	97.8538		5.71659	102.146		5.69306	99.2983
	5.2097	88.3288			12.0152	82.5579			5.98381	66.762			5.61476	65.1141		13.687	88.8676		11.1242	85.7019		12.8617	99.5638		12.7736	97.8263		5.71941	102.153		5.69723	99.2845
	5.21465	88.3495			12.0259	82.5441			5.98791	66.7413			5.61834	65.1141		13.689	88.8322		11.1317	85.6881		12.8717	99.5569		12.7837	97.7918		5.72598	102.139		5.70465	99.2708
	5.21841	88.3426			12.0374	82.5303			5.99315	66.7275			5.62395	65.1003		13.718	88.7968		11.141	85.6812		12.8826	99.5362		12.7935	97.7987		5.72935	102.132		5.71064	99.2501
	5.22158	88.3288			12.0485	82.5165			5.99753	66.7275			5.62857	65.1072		13.73	88.7968		11.1501	85.6743		12.8946	99.5569		12.8039	97.7849		5.73282	102.118		5.71522	99.2363
	5.22629	88.3288			12.0579	82.5165			6.00252	66.7068			5.63233	65.0934		13.77	88.7613		11.1602	85.6605		12.9031	99.5293		12.8146	97.778		5.7388	102.118		5.71805	99.2018
	5.23082	88.3288			12.0676	82.5165			6.00796	66.6723			5.63696	65.0865		13.768	88.7259		11.1694	85.626		12.9143	99.5155		12.8236	97.7849		5.74061	102.098		5.72322	99.2018
	5.23444	88.3495			12.0769	82.5027			6.01275	66.6654			5.64241	65.0796		13.777	88.7613		11.1806	85.6329		12.9209	99.5155		12.8356	97.778		5.74592	102.098		5.72784	99.1535
	5.23824	88.3357			12.0864	82.4682			6.01779	66.6723			5.64763	65.0796		13.779	88.7613		11.1907	85.6191		12.9343	99.5018		12.8449	97.7504		5.75277	102.077		5.73168	99.1604
	5.2426	88.3288			12.0958	82.4682			6.02304	66.6448			5.65264	65.0796		13.82	88.7259		11.202	85.6053		12.9424	99.4811		12.8561	97.7711		5.7563	102.07		5.73405	99.1466
	5.24846	88.3288			12.1048	82.4682			6.02724	66.631			5.65746	65.0727		13.801	88.7259		11.2149	85.5915		12.9541	99.4673		12.8647	97.7504		5.76138	102.042		5.74126	99.0984
	5.25169	88.315			12.1158	82.4544			6.03303	66.6172			5.66266	65.0658		13.839	88.7259		11.2217	85.5847		12.9608	99.4466		12.8745	97.7711		5.76567	102.042		5.74454	99.1122
	5.25694	88.3219			12.124	82.4475			6.03906	66.6034			5.66727	65.0452		13.824	88.7259		11.2302	85.5847		12.9711	99.4328		12.8855	97.7504		5.77106	102.036		5.74818	99.0708
	5.26234	88.3219			12.133	82.4406			6.04384	66.6103			5.67119	65.059		13.859	88.6905		11.2407	85.5571		12.9817	99.419		12.8966	97.7366		5.77473	102.049		5.75406	99.0708
	5.26701	88.3012			12.1434	82.42			6.05024	66.5758			5.67545	65.0521		13.866	88.655		11.2527	85.5571		12.9943	99.4121		12.9063	97.7297		5.77875	102.008		5.7594	99.0294
	5.27319	88.3081			12.1525	82.42			6.05564	66.5689			5.68113	65.0521		13.868	88.6196		11.2623	85.5502		13.0028	99.3983		12.918	97.7435		5.78421	102.008		5.76519	99.0294
	5.2792	88.3081			12.1623	82.4131			6.06057	66.5689			5.68545	65.0314		13.907	88.6196		11.272	85.5295		13.017	99.3569		12.9264	97.7228		5.78828	101.98		5.76849	99.0088
	5.28476	88.315			12.171	82.3993			6.06593	66.5551			5.69166	65.0383		13.898	88.5841		11.2826	85.5157		13.0249	99.3569		12.9381	97.7022		5.79199	101.987		5.77409	99.0019
	5.28943	88.3081			12.1821	82.3855			6.07057	66.5275			5.69491	65.0245		13.909	88.6196		11.2922	85.5226		13.0367	99.3569		12.9483	97.6953		5.79851	101.967		5.77829	98.9881
	5.294	88.315			12.1928	82.3855			6.07612	66.5206			5.69919	65.0176		13.946	88.5841		11.3018	85.5088		13.0462	99.3294		12.9594	97.6815		5.80238	101.946		5.78313	98.9605
	5.29875	88.315			12.2028	82.3648			6.08148	66.5137			5.70356	64.99		13.949	88.5841		11.311	85.495		13.0573	99.2811		12.9684	97.6815		5.80678	101.946		5.78728	98.9605
	5.3014	88.3081			12.211	82.3579			6.08765	66.5137			5.70775	64.9969		13.974	88.5841		11.3207	85.4812		13.0671	99.2949		12.9787	97.647		5.81197	101.911		5.7906	98.926
	5.30556	88.2874			12.2208	82.3441			6.09242	66.4793			5.71147	64.99		13.977	88.5487		11.3311	85.4674		13.0782	99.2811		12.9886	97.5918		5.81535	101.918		5.79608	98.8915
	5.31169	88.3012			12.2336	82.3303			6.0974	66.4793			5.71588	64.9762		13.997	88.5487		11.3392	85.4399		13.0863	99.2673		12.9994	97.5987		5.82187	101.918		5.80327	98.8846
	5.31631	88.3012			12.2426	82.2959			6.10262	66.4655			5.72056	64.9624		13.98	88.4779		11.3464	85.4468		13.0969	99.2466		13.0087	97.5987		5.82794	101.905		5.80577	98.8778
	5.31954	88.2874			12.2531	82.289			6.1086	66.4655			5.72759	64.9555		14.023	88.4779		11.3558	85.4537		13.1076	99.2328		13.0194	97.5849		5.83136	101.877		5.81147	98.8571
	5.32296	88.2736			12.2638	82.2752			6.11302	66.4586			5.73099	64.9417		14.011	88.4779		11.3654	85.4123		13.1196	99.2053		13.0296	97.5918		5.83762	101.87		5.81522	98.8364
	5.32734	88.2736			12.2745	82.289			6.11871	66.431			5.73624	64.928		14.06	88.4779		11.3723	85.4192		13.1298	99.1984		13.0387	97.5436		5.84187	101.863		5.82233	98.8157
	5.33307	88.2874			12.285	82.2614			6.12319	66.4379			5.74131	64.9142		14.063	88.4424		11.3789	85.4123		13.1406	99.1915		13.0483	97.578		5.8468	101.863		5.82523	98.795
	5.33768	88.2805			12.2962	82.2614			6.128	66.4172			5.7455	64.9142		14.08	88.407		11.3895	85.3985		13.151	99.157		13.0586	97.5505		5.85188	101.856		5.8292	98.7881
	5.34095	88.2667			12.3056	82.2545			6.13307	66.4034			5.75207	64.8935		14.091	88.407		11.4004	85.3709		13.164	99.1639		13.0679	97.578		5.85604	101.836		5.83602	98.7468
	5.34484	88.2598			12.315	82.2338			6.13828	66.3896			5.75681	64.8935		14.092	88.3715		11.4086	85.3709		13.1735	99.157		13.0782	97.5298		5.861	101.836		5.84166	98.7536
	5.35023	88.2667			12.3231	82.2338			6.14346	66.3759			5.76106	64.8797		14.105	88.407		11.4162	85.3571		13.1846	99.1363		13.0887	97.5643		5.86643	101.808		5.8446	98.7054
	5.35603	88.2736			12.3335	82.1924			6.1479	66.3483			5.76759	64.8728		14.118	88.407		11.4265	85.3571		13.1942	99.1363		13.0985	97.5298		5.87087	101.829		5.84968	98.7123
	5.36171	88.2529			12.3432	82.2062			6.15258	66.3207			5.77267	64.859		14.12	88.3361		11.4369	85.3433		13.2066	99.1294		13.1091	97.5367		5.87552	101.808		5.85685	98.6847
	5.36709	88.2598			12.3535	82.1924			6.15866	66.3138			5.77785	64.8521		14.162	88.3361		11.4465	85.3433		13.2156	99.1156		13.1185	97.516		5.87899	101.808		5.86167	98.664
	5.37307	88.2529			12.3631	82.1786			6.16402	66.3276			5.78386	64.8452		14.136	88.3361		11.4566	85.3295		13.2258	99.1018		13.1294	97.5229		5.88311	101.787		5.86621	98.6502
	5.37856	88.2391			12.3723	82.1786			6.16864	66.3			5.78802	64.8314		14.191	88.3007		11.4661	85.3089		13.2358	99.1225		13.1417	97.5367		5.88852	101.794		5.86951	98.6226
	5.3843	88.2391			12.3836	82.158			6.17305	66.2793			5.79291	64.8245		14.191	88.3007		11.4747	85.2951		13.2482	99.0674		13.151	97.4884		5.89093	101.801		5.87709	98.6226
	5.38989	88.2391			12.3922	82.1511			6.17721	66.2862			5.79785	64.8314		14.203	88.2652		11.4841	85.2606		13.2564	99.0605		13.1601	97.4953		5.89807	101.794		5.88557	98.6089
	5.39473	88.2322			12.4024	82.1511			6.18255	66.2655			5.80256	64.797		14.216	88.2298		11.4938	85.2606		13.2676	99.0329		13.1711	97.5022		5.90209	101.76		5.88885	98.5675
	5.39973	88.2116			12.4133	82.158			6.18873	66.2586			5.80948	64.8038		14.231	88.2298		11.5016	85.2399		13.2734	99.0191		13.182	97.447		5.90741	101.774		5.8946	98.602
	5.40577	88.2253			12.4227	82.1442			6.19282	66.238			5.81179	64.797		14.235	88.1944		11.51	85.2192		13.2848	99.0122		13.1918	97.4401		5.91404	101.774		5.89825	98.5675
	5.40983	88.2253			12.4313	82.1442			6.19872	66.2311			5.81715	64.7901		14.238	88.1944		11.5193	85.1985		13.2946	98.9915		13.2038	97.447		5.91726	101.767		5.90432	98.5054
	5.4146	88.2185			12.439	82.1511			6.20308	66.2173			5.8222	64.7763		14.272	88.159		11.5301	85.2054		13.3066	98.9639		13.2128	97.4126		5.92123	101.774		5.90657	98.5192
	5.419	88.2185			12.4475	82.1511			6.20847	66.1966			5.82665	64.7763		14.277	88.1944		11.5413	85.1779		13.3156	98.9226		13.223	97.385		5.92486	101.732		5.91042	98.4985
	5.4238	88.1978			12.4586	82.1166			6.21327	66.1828			5.8321	64.7694		14.286	88.1235		11.553	85.1779		13.3265	98.9433		13.2334	97.3781		5.92863	101.725		5.91665	98.4779
	5.42852	88.1771			12.4688	82.1235			6.21813	66.1552			5.83661	64.7625		14.292	88.1235		11.5628	85.1503		13.336	98.9295		13.2433	97.3712		5.93397	101.725		5.92112	98.4503
	5.43254	88.1771			12.4787	82.1028			6.2239	66.169			5.84032	64.7556		14.296	88.1235		11.5731	85.1434		13.3474	98.8674		13.2537	97.3643		5.93914	101.712		5.92563	98.4365
	5.43726	88.1564			12.4877	82.1097			6.22898	66.1759			5.8453	64.7556		14.337	88.0881		11.5846	85.1227		13.3543	98.8674		13.2631	97.3505		5.94426	101.732		5.93135	98.3951
	5.44124	88.1633			12.4997	82.0821			6.23433	66.1276			5.84957	64.7349		14.354	88.0172		11.5927	85.1089		13.366	98.8605		13.2733	97.3091		5.95033	101.732		5.93299	98.3675
	5.446	88.1702			12.5091	82.0614			6.24005	66.1139			5.85438	64.7349		14.323	87.9818		11.6002	85.1158		13.374	98.8329		13.2844	97.3298		5.95304	101.732		5.93915	98.3744
	5.45113	88.1633			12.5187	82.0545			6.24495	66.1207			5.86024	64.7418		14.325	88.0172		11.6086	85.1227		13.385	98.8054		13.2945	97.3367		5.95994	101.698		5.94213	98.3882
	5.45556	88.1495			12.527	82.0545			6.24965	66.107			5.8641	64.7349		14.375	88.0172		11.6187	85.1158		13.3957	98.7985		13.3064	97.2953		5.96512	101.684		5.94773	98.3744
	5.46058	88.1495			12.537	82.0339			6.25499	66.0932			5.86983	64.7211		14.404	87.9818		11.6273	85.0951		13.4077	98.7985		13.3143	97.2678		5.96945	101.698		5.95283	98.3262
	5.46632	88.1426			12.5456	82.0201			6.26048	66.0863			5.87452	64.7073		14.399	87.9818		11.6352	85.0882		13.4161	98.7709		13.3247	97.2953		5.97496	101.691		5.95969	98.3331
	5.472	88.1288			12.5564	82.0132			6.26556	66.0518			5.87871	64.728		14.406	87.9818		11.6454	85.0606		13.427	98.7433		13.3356	97.254		5.97823	101.656		5.96257	98.2986
	5.47682	88.1426			12.5666	82.0132			6.27084	66.0656			5.88452	64.7142		14.441	87.9818		11.6544	85.0606		13.4378	98.764		13.3462	97.2609		5.98308	101.684		5.96872	98.3193
	5.48132	88.1357			12.5779	81.9856			6.27589	66.0449			5.88864	64.7004		14.473	87.9818		11.6641	85.0538		13.4475	98.7295		13.3549	97.2333		5.98692	101.643		5.97334	98.2779
	5.48496	88.1426			12.5888	81.9649			6.28139	66.0242			5.89363	64.6935		14.451	87.9463		11.6741	85.0538		13.4579	98.7295		13.3651	97.2333		5.99054	101.629		5.97761	98.2434
	5.49031	88.1426			12.5998	81.9718			6.28654	66.0173			5.89937	64.6935		14.463	87.9463		11.6836	85.0469		13.4689	98.7157		13.3751	97.1919		5.99597	101.615		5.98017	98.2572
	5.49546	88.1219			12.609	81.958			6.29173	66.0104			5.90402	64.6935		14.481	87.9109		11.6922	85.0331		13.4786	98.7088		13.3852	97.2126		6.00094	101.608		5.98609	98.2572
	5.50051	88.1219			12.6195	81.9442			6.29664	65.9829			5.90859	64.6935		14.496	87.9109		11.7016	85.0193		13.4898	98.6881		13.3953	97.1781		6.0056	101.594		5.99169	98.1952
	5.5048	88.1357			12.6288	81.958			6.30169	65.976			5.91426	64.6797		14.528	87.8755		11.7121	85.0262		13.4983	98.6881		13.4058	97.1712		6.01068	101.601		5.99708	98.1745
	5.5092	88.1357			12.6384	81.9442			6.30669	65.9622			5.91896	64.6866		14.509	87.8401		11.7221	84.9986		13.51	98.6537		13.4157	97.1781		6.01505	101.594		5.99934	98.1814
	5.51375	88.1012			12.6486	81.9097			6.31177	65.9622			5.92499	64.666		14.515	87.8046		11.7298	84.9986		13.5188	98.6606		13.4251	97.1574		6.01974	101.574		6.00236	98.1538
	5.51847	88.115			12.6579	81.8753			6.31622	65.9415			5.92831	64.6728		14.551	87.8401		11.7357	84.971		13.5306	98.6399		13.4362	97.1643		6.02432	101.581		6.00852	98.1469
	5.52259	88.1288			12.6679	81.8822			6.32183	65.9346			5.93366	64.6591		14.561	87.8046		11.7461	84.9641		13.5379	98.633		13.4464	97.1299		6.02866	101.546		6.01655	98.1262
	5.52778	88.1288			12.6775	81.8822			6.3272	65.9346			5.93855	64.6522		14.577	87.8046		11.7539	84.9434		13.5492	98.6192		13.4559	97.1161		6.03211	101.518		6.01876	98.1193
	5.53197	88.115			12.6874	81.8684			6.3326	65.907			5.94303	64.6384		14.584	87.8401		11.7604	84.9296		13.5601	98.5916		13.4674	97.1092		6.0381	101.525		6.02245	98.1331
	5.53659	88.1219			12.699	81.8753			6.33765	65.9001			5.94777	64.6315		14.622	87.7692		11.7686	84.9296		13.5725	98.5778		13.4784	97.123		6.04146	101.518		6.02591	98.1193
	5.54207	88.1081			12.7091	81.8408			6.34232	65.8863			5.95304	64.6453		14.597	87.7692		11.7798	84.9228		13.5828	98.5709		13.4873	97.0816		6.04609	101.47		6.03079	98.0711
	5.54622	88.115			12.7175	81.827			6.34784	65.8932			5.95804	64.6315		14.631	87.7692		11.7905	84.9159		13.5959	98.5158		13.4975	97.0264		6.05142	101.477		6.03441	98.0642
	5.54946	88.1012			12.7256	81.827			6.35316	65.8863			5.96303	64.6177		14.671	87.7338		11.8006	84.9159		13.6027	98.5089		13.5081	97.054		6.05663	101.498		6.03923	98.0504
	5.55413	88.1012			12.7373	81.7994			6.35766	65.8519			5.9674	64.6108		14.663	87.6983		11.8105	84.8814		13.6157	98.5089		13.5177	97.0678		6.0621	101.484		6.04284	98.0297
	5.55809	88.1219			12.7471	81.8132			6.36278	65.8381			5.9727	64.5901		14.681	87.6983		11.8216	84.8814		13.6251	98.4744		13.528	97.0195		6.06679	101.47		6.04766	98.0228
	5.5628	88.115			12.7575	81.7994			6.36809	65.845			5.97836	64.5832		14.685	87.6983		11.8328	84.8676		13.6371	98.4399		13.5375	97.0058		6.07305	101.456		6.05128	97.9952
	5.56762	88.0943			12.767	81.7994			6.37353	65.8312			5.98203	64.5832		14.73	87.6629		11.8422	84.84		13.6446	98.4468		13.5496	97.0058		6.07716	101.443		6.05489	98.0159
	5.57188	88.1012			12.7778	81.7787			6.37859	65.8036			5.98613	64.5763		14.715	87.6274		11.8501	84.8538		13.6566	98.4192		13.5575	96.9575		6.08086	101.45		6.05971	97.9539
	5.57677	88.1012			12.7891	81.7856			6.38367	65.7829			5.99174	64.5694		14.74	87.6274		11.8573	84.84		13.6636	98.3986		13.5689	96.9851		6.08648	101.456		6.06332	97.9608
	5.58065	88.0806			12.7982	81.765			6.38857	65.7829			5.99527	64.5625		14.767	87.6274		11.8654	84.8193		13.6787	98.3986		13.5795	96.9161		6.09129	101.415		6.06694	97.9401
	5.58583	88.0806			12.8064	81.7581			6.39463	65.7691			6.00096	64.5418		14.719	87.6274		11.8734	84.7986		13.6852	98.3779		13.5898	96.9161		6.09459	101.408		6.07176	97.9194
	5.59042	88.0806			12.8172	81.7443			6.39889	65.7553			6.0055	64.5418		14.782	87.6274		11.8798	84.7849		13.6983	98.3503		13.6	96.8954		6.09994	101.394		6.07537	97.9056
	5.59494	88.0875			12.8283	81.7581			6.40392	65.7277			6.01043	64.5212		14.798	87.592		11.8871	84.7849		13.7064	98.3503		13.6096	96.9023		6.10286	101.374		6.07899	97.8918
	5.60033	88.0806			12.8384	81.7305			6.40895	65.7277			6.01555	64.5074		14.773	87.5566		11.8973	84.778		13.7177	98.3503		13.6196	96.8885		6.1076	101.332		6.08381	97.8711
	5.60482	88.0668			12.847	81.7236			6.41396	65.714			6.02032	64.5143		14.817	87.5211		11.9095	84.7504		13.7259	98.3434		13.6296	96.8954		6.11125	101.339		6.08742	97.8298
	5.60966	88.0668			12.8588	81.7029			6.41896	65.6864			6.02554	64.5005		14.814	87.5211		11.9203	84.7435		13.7369	98.3296		13.6399	96.8679		6.11519	101.339		6.09104	97.8366
	5.61453	88.0806			12.8691	81.696			6.42445	65.7071			6.03064	64.4936		14.836	87.4857		11.9322	84.7228		13.7466	98.3434		13.6518	96.8541		6.12175	101.325		6.09586	97.8091
	5.61993	88.0599			12.8797	81.696			6.42959	65.6795			6.03392	64.4936		14.874	87.4503		11.943	84.709		13.7589	98.3296		13.6607	96.8403		6.12545	101.325		6.09947	97.8229
	5.62388	88.0599			12.8895	81.6753			6.43498	65.6795			6.03983	64.4867		14.842	87.4503		11.9539	84.6952		13.768	98.2813		13.6719	96.861		6.12914	101.319		6.10308	97.7884
	5.62943	88.0392			12.9	81.6753			6.43919	65.6519			6.04462	64.4729		14.865	87.4503		11.9625	84.6745		13.7787	98.302		13.6813	96.8403		6.13333	101.312		6.1079	97.747
	5.63331	88.0461			12.9087	81.6684			6.44427	65.6588			6.04887	64.466		14.886	87.4148		11.9716	84.6676		13.7884	98.2882		13.6929	96.861		6.13849	101.325		6.11152	97.7401
	5.63844	88.0392			12.9207	81.6477			6.44935	65.6519			6.05506	64.4453		14.902	87.4148		11.9808	84.6608		13.8005	98.2882		13.7018	96.8196		6.14435	101.284		6.11513	97.7401
	5.64221	88.0461			12.9307	81.6409			6.45489	65.645			6.05899	64.4522		14.939	87.4148		11.9914	84.6332		13.8103	98.2813		13.7114	96.8196		6.14925	101.305		6.11995	97.747
	5.64835	88.0185			12.9427	81.6477			6.45991	65.6036			6.06387	64.4453		14.935	87.3794		12.0015	84.6056		13.8216	98.2675		13.723	96.8196		6.15444	101.256		6.12357	97.7056
	5.6533	88.0254			12.9522	81.6271			6.46455	65.6036			6.06941	64.4384		14.953	87.3794		12.0113	84.6194		13.8311	98.24		13.7334	96.7851		6.16033	101.256		6.12718	97.6919
	5.65803	88.0392			12.962	81.6064			6.4701	65.6036			6.0727	64.4384		14.988	87.344		12.0225	84.6125		13.8436	98.2193		13.7437	96.792		6.16521	101.25		6.132	97.6781
	5.66157	88.0185			12.9713	81.6271			6.47483	65.5899			6.0786	64.4108		14.968	87.3085		12.0336	84.5849		13.8547	98.2055		13.7541	96.7644		6.16904	101.27		6.13562	97.6436
	5.66654	88.0254			12.9815	81.6133			6.47985	65.5692			6.0826	64.4177		14.979	87.2731		12.0441	84.578		13.8667	98.171		13.7636	96.7506		6.17438	101.222		6.13923	97.6229
	5.67124	88.0185			12.9918	81.6064			6.48547	65.5623			6.08711	64.4177		14.996	87.2731		12.0553	84.5711		13.8755	98.1779		13.7737	96.7231		6.17738	101.236		6.14405	97.6022
	5.67442	88.0116			13.001	81.6133			6.49146	65.5554			6.09247	64.404		15.018	87.2731		12.0659	84.5573		13.8865	98.109		13.7839	96.6955		6.18278	101.222		6.14766	97.5884
	5.67857	88.0047			13.0111	81.5926			6.49649	65.5416			6.09745	64.3971		15.03	87.2377		12.077	84.5504		13.8957	98.109		13.7934	96.6955		6.18615	101.208		6.15248	97.5678
	5.68269	87.9978			13.0218	81.5857			6.50053	65.514			6.1022	64.3971		15.031	87.2377		12.086	84.5366		13.9125	98.0952		13.8039	96.661		6.1908	101.208		6.1561	97.5746
	5.68875	87.9909			13.0305	81.5719			6.50628	65.514			6.10844	64.3764		15.051	87.2022		12.0952	84.5504		13.9279	98.0952		13.814	96.6541		6.19779	101.188		6.15971	97.5678
	5.69357	87.9978			13.0377	81.5512			6.51106	65.5071			6.11245	64.3764		15.051	87.2022		12.1047	84.5229		13.9447	98.0538		13.825	96.6541		6.20267	101.174		6.16453	97.554
	5.69684	87.9978			13.0489	81.5512			6.51714	65.5071			6.11751	64.3695		15.07	87.2022		12.1136	84.5022		13.9602	98.0124		13.8363	96.6265		6.20821	101.188		6.16815	97.5126
	5.70253	87.984			13.059	81.5512			6.5213	65.5071			6.12154	64.3626		15.089	87.1668		12.1227	84.5022		13.9782	97.9986		13.8453	96.6058		6.21227	101.181		6.17176	97.5126
	5.70608	87.9771			13.069	81.5512			6.52595	65.4795			6.12694	64.3488		15.091	87.2022		12.1298	84.4953		13.9894	97.978		13.8553	96.6127		6.21512	101.139		6.17658	97.4643
	5.71008	87.9909			13.0786	81.5512			6.53005	65.4795			6.1302	64.3419		15.111	87.1668		12.1341	84.4884		13.996	97.9297		13.8661	96.599		6.22074	101.146		6.1802	97.4919
	5.71504	87.9565			13.0893	81.5374			6.53445	65.4726			6.13425	64.3281		15.116	87.1314		12.1404	84.4746		14.0005	97.9573		13.8769	96.5852		6.22534	101.146		6.18381	97.4574
	5.71897	87.9633			13.0989	81.5236			6.54039	65.4451			6.1386	64.3143		15.152	87.0959		12.1459	84.4746		14.008	97.9573		13.8864	96.5576		6.22791	101.119		6.18863	97.4574
	5.7238	87.9702			13.1083	81.4823			6.54535	65.4382			6.14397	64.3143		15.143	87.0605		12.1524	84.4677		14.0134	97.9297		13.8968	96.5438		6.23456	101.105		6.19224	97.4368
	5.72887	87.9565			13.1181	81.4478			6.5506	65.4313			6.14713	64.3074		15.155	87.0251		12.1626	84.447		14.021	97.8952		13.9069	96.5369		6.23838	101.091		6.19586	97.4436
	5.73373	87.9565			13.1281	81.4478			6.5557	65.4175			6.15172	64.2936		15.194	87.0251		12.1729	84.4401		14.0258	97.8952		13.9153	96.53		6.24459	101.112		6.20068	97.4161
	5.73787	87.9496			13.1388	81.4133			6.56036	65.3899			6.15583	64.3005		15.184	86.9896		12.1826	84.4194		14.0352	97.8952		13.9258	96.5438		6.24771	101.105		6.20429	97.3954
	5.74147	87.9427			13.1465	81.4133			6.5646	65.3761			6.16058	64.2936		15.19	86.9896		12.1936	84.4263		14.0417	97.8676		13.936	96.5231		6.25107	101.07		6.20791	97.4092
	5.74627	87.9289			13.1576	81.4064			6.57037	65.3692			6.16484	64.2798		15.174	86.9896		12.2015	84.3988		14.0525	97.8745		13.9455	96.53		6.25768	101.05		6.21273	97.3747
	5.75065	87.9496			13.1696	81.3789			6.57496	65.3692			6.16835	64.2661		15.227	86.9542		12.2095	84.385		14.0574	97.8401		13.9562	96.5231		6.26124	101.091		6.21634	97.3747
	5.75559	87.9358			13.1813	81.3651			6.58031	65.3347			6.1737	64.2385		15.257	86.9542		12.2198	84.3712		14.0683	97.847		13.9664	96.4955		6.26644	101.056		6.22116	97.3402
	5.76071	87.9358			13.1906	81.3582			6.58543	65.3279			6.17826	64.2316		15.246	86.9188		12.2293	84.3505		14.0753	97.8194		13.9772	96.53		6.26971	101.022		6.22478	97.3678
	5.76483	87.922			13.2013	81.372			6.59035	65.321			6.18312	64.2178		15.263	86.9188		12.2389	84.3505		14.0868	97.8125		13.9874	96.4817		6.2765	101.029		6.22839	97.3402
	5.76967	87.9082			13.2122	81.3444			6.59624	65.2934			6.18856	64.204		15.281	86.8479		12.2482	84.3229		14.0937	97.7918		13.9979	96.4886		6.28026	101.043		6.23321	97.2989
	5.77483	87.922			13.2224	81.3582			6.60092	65.252			6.19297	64.204		15.301	86.8125		12.2573	84.3022		14.1056	97.7849		14.0075	96.4611		6.28557	101.001		6.23682	97.2851
	5.77802	87.9151			13.2319	81.3582			6.60581	65.2451			6.19849	64.1902		15.308	86.8125		12.2656	84.3091		14.1126	97.7918		14.0189	96.4748		6.28878	101.001		6.24044	97.2506
	5.78266	87.9151			13.2415	81.3237			6.61093	65.2451			6.205	64.1764		15.3	86.8125		12.2757	84.2884		14.1236	97.7573		14.0282	96.4404		6.2949	100.994		6.24526	97.2713
	5.78727	87.9082			13.25	81.3375			6.61642	65.2382			6.20937	64.1764		15.341	86.777		12.2838	84.2678		14.1324	97.7573		14.0385	96.4611		6.30049	100.994		6.24887	97.2437
	5.79185	87.9013			13.2608	81.3237			6.62191	65.2106			6.21447	64.1764		15.346	86.777		12.2935	84.2471		14.1476	97.7159		14.0495	96.4335		6.30483	100.987		6.25369	97.2437
	5.79751	87.9151			13.2715	81.3237			6.62662	65.1969			6.219	64.1626		15.348	86.777		12.3018	84.2402		14.1558	97.7159		14.0596	96.4266		6.30876	100.974		6.25731	97.223
	5.80206	87.9082			13.2805	81.3237			6.63137	65.19			6.22244	64.142		15.397	86.777		12.3102	84.2333		14.1682	97.6953		14.0699	96.4128		6.31297	100.953		6.26092	97.2092
	5.80655	87.8944			13.2911	81.3099			6.63652	65.1831			6.22841	64.142		15.369	86.777		12.3181	84.2126		14.1785	97.7228		14.081	96.3783		6.31798	100.974		6.26574	97.1885
	5.81072	87.8875			13.3018	81.303			6.64209	65.1624			6.23356	64.1488		15.426	86.7416		12.3278	84.2195		14.19	97.6815		14.0909	96.3921		6.32278	100.96		6.26936	97.1541
	5.81505	87.8944			13.3109	81.303			6.64713	65.1417			6.23831	64.1351		15.398	86.8125		12.3371	84.1988		14.2001	97.6746		14.1021	96.3576		6.32724	100.925		6.27297	97.1403
	5.8197	87.8944			13.32	81.2685			6.65236	65.1555			6.24467	64.1282		15.426	86.7416		12.3474	84.185		14.2121	97.6746		14.1121	96.3507		6.33301	100.912		6.27779	97.1403
	5.82478	87.8875			13.3316	81.2616			6.65685	65.121			6.24901	64.1282		15.456	86.7416		12.3564	84.1988		14.2222	97.6608		14.1233	96.3507		6.33671	100.912		6.2814	97.1403
	5.8286	87.8875			13.3414	81.2547			6.66217	65.0865			6.25447	64.1006		15.479	86.7062		12.3656	84.1643		14.236	97.6263		14.1319	96.3231		6.34026	100.905		6.28622	97.1058
	5.83455	87.8944			13.3496	81.2547			6.66743	65.0796			6.26073	64.1144		15.453	86.6707		12.3738	84.1643		14.2456	97.6332		14.1433	96.3163		6.34559	100.884		6.28984	97.0851
	5.83829	87.8806			13.3609	81.2272			6.67274	65.0796			6.26465	64.1075		15.475	86.6353		12.3824	84.1643		14.2552	97.6056		14.1517	96.3094		6.34931	100.863		6.29345	97.0506
	5.84234	87.8599			13.3707	81.2134			6.67813	65.0659			6.26962	64.0937		15.499	86.6353		12.3904	84.1436		14.2648	97.6194		14.1623	96.2818		6.35261	100.87		6.29827	97.03
	5.84656	87.8737			13.3795	81.2065			6.6833	65.0452			6.2743	64.0937		15.522	86.6353		12.3989	84.1368		14.2777	97.6125		14.1713	96.2611		6.35686	100.863		6.30189	97.0506
	5.8514	87.8599			13.3889	81.1927			6.68788	65.0314			6.27959	64.0661		15.498	86.6353		12.4098	84.1368		14.2863	97.5505		14.1831	96.268		6.36119	100.85		6.30671	97.0231
	5.85547	87.8737			13.3994	81.1789			6.69286	65.0314			6.28445	64.073		15.55	86.6353		12.4186	84.1161		14.2996	97.5712		14.1936	96.2887		6.36664	100.843		6.31032	96.9955
	5.85972	87.8599			13.412	81.172			6.69886	65.0314			6.2892	64.0454		15.524	86.6353		12.4292	84.0954		14.3071	97.5298		14.2026	96.2611		6.37154	100.836		6.31394	96.9886
	5.86435	87.8599			13.4224	81.1651			6.70395	64.9831			6.29364	64.0454		15.543	86.5999		12.4398	84.0885		14.3196	97.5436		14.2136	96.2542		6.37602	100.801		6.31875	96.9817
	5.86897	87.8599			13.4319	81.1582			6.70841	64.9831			6.30034	64.0247		15.593	86.5999		12.449	84.054		14.3275	97.516		14.2233	96.2335		6.3825	100.815		6.32237	96.9541
	5.8732	87.8392			13.4414	81.1513			6.71374	65.0038			6.30436	64.0316		15.584	86.5644		12.458	84.0609		14.339	97.516		14.2339	96.2266		6.38672	100.801		6.32598	96.9403
	5.87753	87.8323			13.4526	81.1444			6.71974	64.9831			6.30947	64.011		15.601	86.5644		12.4695	84.0609		14.3499	97.4884		14.2444	96.2404		6.39136	100.794		6.3308	96.9196
	5.88133	87.8323			13.463	81.1237			6.72498	64.9624			6.31385	64.011		15.621	86.529		12.4801	84.0402		14.3608	97.4815		14.2541	96.2335		6.39564	100.76		6.33442	96.8852
	5.88492	87.8392			13.4727	81.1169			6.73015	64.9486			6.31831	63.9972		15.632	86.4936		12.4909	84.0195		14.3697	97.4608		14.2646	96.2128		6.40023	100.781		6.33924	96.9059
	5.89088	87.8186			13.4835	81.1169			6.73634	64.9555			6.32354	63.9696		15.621	86.529		12.5006	84.0126		14.3802	97.447		14.2733	96.1921		6.40515	100.767		6.34285	96.8645
	5.89563	87.8255			13.4952	81.1031			6.7413	64.9417			6.32903	63.9558		15.634	86.4936		12.5091	83.992		14.3898	97.447		14.2847	96.1921		6.41034	100.76		6.34647	96.8645
	5.90115	87.7979			13.5061	81.0755			6.74598	64.928			6.33304	63.9489		15.678	86.4936		12.5167	83.9713		14.4012	97.4057		14.2947	96.1577		6.41432	100.746		6.35129	96.8507
	5.90508	87.8186			13.5173	81.0893			6.7509	64.9211			6.33824	63.9351		15.687	86.4936		12.5258	83.9575		14.4124	97.4057		14.3051	96.1301		6.41826	100.753		6.3549	96.83
	5.90962	87.7979			13.5276	81.0686			6.75623	64.928			6.34264	63.9144		15.693	86.4581		12.5359	83.9437		14.4247	97.4057		14.315	96.137		6.42213	100.739		6.35972	96.7955
	5.91368	87.791			13.5373	81.0686			6.76116	64.8935			6.34774	63.9213		15.713	86.4581		12.5449	83.9161		14.4332	97.385		14.3261	96.1094		6.42652	100.76		6.36333	96.7818
	5.91828	87.791			13.547	81.0617			6.767	64.8659			6.35253	63.9006		15.709	86.4581		12.5532	83.9092		14.4448	97.3643		14.3372	96.0887		6.43171	100.739		6.36695	96.7749
	5.92348	87.7841			13.5551	81.0548			6.77214	64.8659			6.35739	63.9006		15.73	86.4227		12.5627	83.9092		14.453	97.3643		14.3472	96.1025		6.43569	100.753		6.37177	96.7404
	5.9271	87.7772			13.5656	81.0548			6.77738	64.859			6.36209	63.9144		15.742	86.3873		12.573	83.8885		14.4631	97.3436		14.358	96.0611		6.44135	100.712		6.37538	96.7335
	5.93197	87.7634			13.5755	81.0479			6.78138	64.8521			6.3669	63.88		15.757	86.4227		12.5821	83.8679		14.4725	97.3229		14.3686	96.0749		6.44565	100.705		6.3802	96.7128
	5.93596	87.7634			13.5858	81.0203			6.78658	64.8107			6.37098	63.88		15.786	86.4227		12.5913	83.8679		14.485	97.2884		14.3793	96.0336		6.45103	100.705		6.38382	96.699
	5.93994	87.7565			13.5944	81.0272			6.79193	64.8038			6.37707	63.8593		15.778	86.3873		12.6011	83.8403		14.4922	97.2747		14.3891	96.0198		6.45653	100.705		6.38743	96.6714
	5.94537	87.7703			13.6041	81.0272			6.79662	64.8038			6.38139	63.8731		15.789	86.3518		12.6103	83.8472		14.5024	97.2678		14.3986	96.0336		6.46016	100.705		6.39225	96.6921
	5.94966	87.7565			13.6163	80.9996			6.80198	64.7832			6.38656	63.8662		15.811	86.3873		12.6176	83.8334		14.5122	97.254		14.4104	96.0336		6.46613	100.691		6.39587	96.6714
	5.95486	87.7634			13.6257	81.0065			6.80657	64.7418			6.39164	63.8662		15.822	86.3873		12.624	83.8334		14.5253	97.2126		14.4199	96.006		6.47098	100.663		6.40069	96.6232
	5.95945	87.7565			13.6362	80.9927			6.81243	64.7418			6.39664	63.8455		15.862	86.3873		12.6325	83.8265		14.535	97.2057		14.4311	95.9991		6.47536	100.67		6.4043	96.6025
	5.96386	87.7565			13.6476	80.9859			6.8176	64.7349			6.40144	63.8524		15.843	86.3164		12.6422	83.8058		14.5465	97.1781		14.4407	95.9715		6.48116	100.65		6.40912	96.6232
	5.96883	87.7634			13.6583	80.9583			6.82179	64.728			6.40556	63.8317		15.899	86.3518		12.6521	83.7989		14.5557	97.1781		14.4513	95.9715		6.48579	100.657		6.41273	96.6025
	5.97473	87.7565			13.6684	80.9652			6.8274	64.7004			6.40971	63.8386		15.874	86.3518		12.6616	83.7989		14.5685	97.1643		14.4605	95.9508		6.49031	100.65		6.41635	96.5818
	5.97986	87.7565			13.677	80.9514			6.8335	64.7004			6.41553	63.8179		15.911	86.3164		12.6739	83.7851		14.5774	97.0126		14.4717	95.9439		6.49595	100.643		6.42117	96.5404
	5.9848	87.7634			13.6862	80.9376			6.83813	64.6866			6.41943	63.811		15.9	86.281		12.6856	83.7782		14.5902	96.9713		14.4815	95.937		6.50079	100.636		6.42478	96.5611
	5.98755	87.7565			13.6965	80.9238			6.84426	64.666			6.42402	63.811		15.932	86.2101		12.6961	83.7438		14.5968	96.9782		14.4907	95.937		6.50538	100.594		6.4296	96.5129
	5.99156	87.7496			13.705	80.8686			6.84885	64.6384			6.42966	63.7972		15.926	86.2455		12.7051	83.7369		14.605	96.9989		14.5001	95.9095		6.50902	100.594		6.43322	96.4922
	5.99541	87.7634			13.7148	80.8893			6.85386	64.6315			6.43473	63.7972		15.932	86.2101		12.7149	83.7093		14.6153	96.9713		14.5118	95.9095		6.51387	100.588		6.43804	96.4853
	5.99917	87.7565			13.7238	80.8686			6.85877	64.6384			6.43993	63.7834		15.985	86.1747		12.7247	83.6748		14.6277	96.9644		14.5206	95.8957		6.52027	100.574		6.44165	96.4646
	6.00489	87.7496			13.7342	80.8617			6.86433	64.6177			6.44405	63.7765		15.968	86.1747		12.7334	83.6817		14.636	96.992		14.532	95.9095		6.52249	100.588		6.44527	96.4646
	6.00909	87.7496			13.7426	80.8549			6.86981	64.5832			6.44941	63.7558		16.002	86.1392		12.7403	83.6817		14.6472	96.9782		14.5422	95.8888		6.52857	100.581		6.45008	96.4508
	6.01325	87.7427			13.7523	80.8549			6.87429	64.5901			6.45478	63.7558		16.011	86.0684		12.7469	83.6472		14.6567	96.9713		14.5517	95.8681		6.53153	100.574		6.4537	96.437
	6.0195	87.7496			13.7642	80.8135			6.8795	64.5832			6.45849	63.7558		16.024	86.0684		12.7543	83.6403		14.6684	96.9713		14.5612	95.8543		6.53803	100.56		6.45852	96.4025
	6.02427	87.7634			13.7751	80.8342			6.88586	64.5694			6.46388	63.749		16.047	86.0684		12.7639	83.6128		14.6759	96.9437		14.5725	95.8336		6.54246	100.567		6.46213	96.3887
	6.02828	87.7289			13.7842	80.8204			6.89056	64.5556			6.46883	63.7352		16.062	86.0329		12.7705	83.6059		14.6877	96.9299		14.5817	95.8405		6.54689	100.546		6.46575	96.3956
	6.03266	87.7151			13.794	80.8135			6.89591	64.5556			6.47265	63.7283		16.077	85.9975		12.7802	83.599		14.6948	96.9368		14.5929	95.875		6.55103	100.526		6.47057	96.3474
	6.03644	87.722			13.8051	80.779			6.90195	64.5556			6.47837	63.7145		16.07	85.9621		12.789	83.599		14.7083	96.9092		14.6035	95.8543		6.55812	100.498		6.47418	96.3612
	6.04236	87.722			13.8151	80.779			6.90665	64.5143			6.48463	63.7145		16.108	85.9975		12.801	83.5852		14.7152	96.9161		14.6123	95.8405		6.5618	100.498		6.479	96.3543
	6.0471	87.7151			13.826	80.7652			6.91284	64.4867			6.48864	63.7145		16.117	85.9266		12.81	83.5783		14.7266	96.8748		14.6227	95.8267		6.56647	100.477		6.48262	96.3474
	6.05076	87.7151			13.8363	80.7721			6.91703	64.4936			6.49441	63.7076		16.127	85.8912		12.8192	83.5369		14.7362	96.8679		14.6317	95.8129		6.56993	100.45		6.48623	96.3198
	6.05561	87.7013			13.8463	80.7721			6.92185	64.4798			6.49923	63.6869		16.129	85.8912		12.83	83.5645		14.7486	96.8472		14.6437	95.7647		6.57418	100.401		6.49105	96.2853
	6.06069	87.7151			13.8559	80.7652			6.92771	64.4867			6.50404	63.6731		16.141	85.8558		12.8413	83.5369		14.7584	96.8265		14.6541	95.7991		6.57996	100.429		6.49466	96.2646
	6.06569	87.7013			13.8678	80.7239			6.93362	64.4522			6.50889	63.6593		16.159	85.8558		12.8498	83.5231		14.77	96.8265		14.6641	95.744		6.58487	100.443		6.49948	96.2646
	6.06923	87.7013			13.8774	80.7445			6.93782	64.4384			6.51421	63.6524		16.163	85.8558		12.8613	83.53		14.7801	96.7989		14.675	95.7026		6.59011	100.408		6.5031	96.2508
	6.07319	87.6807			13.8881	80.7307			6.94367	64.4315			6.51818	63.6317		16.175	85.8203		12.8711	83.5162		14.7929	96.8127		14.6859	95.675		6.596	100.374		6.50792	96.2577
	6.07669	87.6945			13.8982	80.7239			6.94889	64.404			6.52353	63.6455		16.183	85.8203		12.882	83.5093		14.8031	96.7851		14.6953	95.6337		6.59998	100.388		6.51153	96.2508
	6.07993	87.6738			13.9091	80.7101			6.954	64.3971			6.52691	63.618		16.202	85.7849		12.8924	83.4887		14.8134	96.7851		14.7051	95.6061		6.60559	100.339		6.51515	96.2026
	6.08378	87.6738			13.92	80.6894			6.95935	64.3626			6.53307	63.618		16.194	85.7849		12.9013	83.4818		14.8214	96.7851		14.7145	95.5716		6.61089	100.339		6.51997	96.2233
	6.08704	87.66			13.9302	80.6825			6.96389	64.3764			6.53812	63.5973		16.219	85.7849		12.9087	83.468		14.8329	96.7231		14.724	95.5854		6.61528	100.332		6.52358	96.1957
	6.09121	87.6393			13.9393	80.6756			6.9701	64.3557			6.54198	63.6042		16.202	85.7495		12.9183	83.4542		14.8424	96.7369		14.7353	95.5647		6.62108	100.36		6.5284	96.1543
	6.09545	87.6393			13.9479	80.6825			6.97515	64.335			6.54831	63.5697		16.235	85.7495		12.9271	83.4542		14.8548	96.7369		14.7441	95.613		6.62435	100.319		6.53202	96.1405
	6.09866	87.6462			13.957	80.6342			6.98025	64.3281			6.55277	63.5628		16.203	85.714		12.9352	83.4335		14.8645	96.73		14.7558	95.5647		6.63043	100.284		6.53563	96.1061
	6.10269	87.6462			13.9675	80.6342			6.98649	64.3281			6.55744	63.549		16.251	85.6786		12.9428	83.4266		14.8756	96.7093		14.7652	95.5716		6.63526	100.312		6.54045	96.0785
	6.10846	87.6255			13.979	80.6135			6.99203	64.3005			6.56263	63.5421		16.254	85.6786		12.9509	83.399		14.8868	96.6886		14.7749	95.5785		6.64045	100.312		6.54406	96.0785
	6.11272	87.6255			13.991	80.5997			6.99705	64.2798			6.56636	63.5352		16.238	85.6077		12.9588	83.399		14.8997	96.6817		14.7858	95.5716		6.64446	100.27		6.54888	96.0854
	6.1181	87.6048			14.0014	80.5997			7.00283	64.2798			6.57109	63.5145		16.294	85.6077		12.9668	83.3921		14.9075	96.6748		14.7968	95.5854		6.64959	100.291		6.5525	96.1061
	6.12223	87.5979			14.0111	80.5722			7.0082	64.273			6.57666	63.5007		16.288	85.6077		12.9783	83.399		14.9189	96.6541		14.807	95.5785		6.65404	100.257		6.55611	96.0026
	6.12682	87.6048			14.021	80.5791			7.01374	64.2523			6.58191	63.5007		16.31	85.5369		12.9877	83.3645		14.9273	96.6472		14.8173	95.5647		6.65953	100.27		6.56093	95.9819
	6.13262	87.591			14.03	80.5791			7.01894	64.204			6.58796	63.4732		16.345	85.5723		12.9974	83.3439		14.9404	96.6196		14.8279	95.5647		6.66177	100.25		6.56455	95.9682
	6.13627	87.5979			14.0408	80.586			7.02407	64.2178			6.59229	63.4801		16.363	85.5369		13.0086	83.3508		14.9495	96.6059		14.8382	95.5578		6.66646	100.25		6.56816	95.9268
	6.13972	87.591			14.0512	80.5515			7.03027	64.2109			6.59719	63.4732		16.346	85.5723		13.0196	83.3301		14.9608	96.5783		14.8479	95.5578		6.67185	100.243		6.57298	95.9475
	6.14534	87.5703			14.061	80.5515			7.03524	64.1971			6.60286	63.4594		16.377	85.5014		13.0304	83.3301		14.9689	96.5576		14.8582	95.4958		6.67375	100.257		6.5766	95.8509
	6.15064	87.5772			14.0723	80.5377			7.04006	64.1695			6.60852	63.4456		16.407	85.5369		13.041	83.3232		14.9799	96.5438		14.868	95.5302		6.67919	100.236		6.58021	95.8303
	6.15519	87.5635			14.0821	80.5239			7.04514	64.1557			6.61478	63.4387		16.411	85.5014		13.0521	83.3094		14.9878	96.5369		14.8778	95.482		6.68249	100.208		6.58503	95.8785
	6.16074	87.5566			14.0936	80.5308			7.05028	64.1557			6.6195	63.4249		16.397	85.466		13.0629	83.2956		15.002	96.53		14.8877	95.4958		6.68586	100.208		6.58864	95.7751
	6.16575	87.5497			14.1037	80.517			7.05611	64.1488			6.62485	63.4318		16.44	85.466		13.0738	83.268		15.0112	96.5024		14.898	95.4751		6.69019	100.222		6.59226	95.8234
	6.1708	87.5428			14.1142	80.5032			7.0611	64.1351			6.62993	63.418		16.464	85.466		13.0835	83.2542		15.0226	96.5024		14.9079	95.4268		6.69209	100.195		6.59708	95.7751
	6.17731	87.5497			14.1243	80.4894			7.06538	64.1144			6.63381	63.4111		16.479	85.466		13.093	83.268		15.0334	96.4817		14.9193	95.4199		6.69708	100.201		6.60069	93.8653
	6.18281	87.5359			14.1353	80.4756			7.07083	64.1075			6.6389	63.4111		16.46	85.4306		13.1013	83.2473		15.0437	96.4611		14.9298	95.413		6.7014	100.167		6.60431	94.0238
	6.1869	87.5221			14.1448	80.4687			7.07614	64.1006			6.64384	63.4042		16.469	85.3951		13.1092	83.2542		15.0533	96.4473		14.941	95.4268		6.70473	100.174		6.60913	94.0376
	6.1923	87.5014			14.1528	80.4687			7.08152	64.0799			6.64865	63.3904		16.483	85.4306		13.1179	83.2335		15.0651	96.4128		14.9511	95.3923		6.71005	100.174		6.61274	94.079
	6.19672	87.5014			14.1637	80.4481			7.08678	64.0592			6.65278	63.3835		16.53	85.3597		13.128	83.2267		15.0717	96.3921		14.9607	95.3854		6.71353	100.201		6.61636	94.1548
	6.20274	87.5014			14.1724	80.4412			7.09226	64.0523			6.65804	63.3766		16.523	85.3243		13.1362	83.2267		15.0834	96.399		14.972	95.413		6.71829	100.153		6.62118	94.1824
	6.20692	87.5014			14.1836	80.455			7.09781	64.0247			6.66246	63.3697		16.538	85.3243		13.1438	83.206		15.091	96.3714		14.9824	95.3716		6.72354	100.181		6.62479	94.2652
	6.21153	87.5083			14.1929	80.4343			7.103	63.9972			6.66671	63.3559		16.543	85.2888		13.1524	83.206		15.1037	96.3231		14.9911	95.3372		6.72759	100.139		6.6284	94.3617
	6.21638	87.5014			14.2039	80.4205			7.10809	63.9834			6.67245	63.3628		16.57	85.2534		13.1612	83.1922		15.1122	96.3231		15.0022	95.3923		6.73254	100.174		6.63322	94.3479
	6.2213	87.4876			14.2142	80.4274			7.11305	64.0041			6.67639	63.3491		16.568	85.2888		13.1707	83.1922		15.1219	96.3094		15.0113	95.3716		6.73841	100.126		6.63684	94.4306
	6.22576	87.4945			14.2252	80.3998			7.11876	63.9696			6.68155	63.3353		16.585	85.2534		13.181	83.1853		15.132	96.2887		15.0222	95.3578		6.74313	100.153		6.64045	94.5134
	6.23062	87.4876			14.2357	80.4067			7.12382	63.942			6.68574	63.3353		16.603	85.218		13.1892	83.1439		15.1417	96.2887		15.0318	95.3441		6.7494	100.126		6.64527	94.5754
	6.23547	87.4807			14.2454	80.3929			7.12896	63.9351			6.6912	63.3146		16.625	85.218		13.198	83.1508		15.1509	96.2611		15.0426	95.3303		6.75392	100.077		6.64889	94.6168
	6.23991	87.4876			14.2552	80.3653			7.13385	63.9282			6.69516	63.3215		16.639	85.1825		13.2058	83.1232		15.1622	96.2611		15.051	95.3096		6.75886	100.119		6.6525	94.6719
	6.2447	87.5014			14.2654	80.3515			7.1396	63.9282			6.69877	63.3077		16.647	85.1471		13.2171	83.1232		15.1728	96.2335		15.0595	95.3096		6.76467	100.07		6.65612	94.7271
	6.24924	87.4738			14.2747	80.3584			7.14504	63.9006			6.7038	63.2939		16.653	85.1825		13.2263	83.1094		15.1864	96.2335		15.0668	95.2958		6.76931	100.064		6.66094	94.7823
	6.25411	87.4669			14.2854	80.3308			7.14952	63.9006			6.70943	63.2732		16.674	85.1471		13.2357	83.0957		15.1949	96.2335		15.0752	95.2751		6.77443	100.07		6.66455	94.8305
	6.25769	87.46			14.2958	80.3102			7.15581	63.88			6.71438	63.2525		16.692	85.1117		13.246	83.075		15.2067	96.2266		15.0837	95.2751		6.77913	100.008		6.66817	94.8512
	6.26342	87.46			14.3046	80.2895			7.16132	63.8731			6.71976	63.2525		16.686	85.0762		13.257	83.0543		15.2163	96.2197		15.0909	95.2268		6.7827	100.043		6.67298	94.9202
	6.26788	87.4807			14.3139	80.2826			7.16575	63.8524			6.72368	63.2387		16.701	85.0762		13.2678	83.0267		15.2288	96.1921		15.0994	95.2337		6.78821	100.015		6.6766	94.9822
	6.27191	87.4669			14.3245	80.2895			7.16969	63.8248			6.72907	63.2318		16.729	85.0408		13.2775	83.0198		15.2361	96.1921		15.1079	95.2475		6.79434	100.015		6.68021	95.0305
	6.27639	87.4669			14.333	80.2688			7.17563	63.8179			6.73447	63.2249		16.733	85.0054		13.2867	82.9991		15.2463	96.1646		15.1151	95.1993		6.80045	99.9947		6.68503	95.0098
	6.28078	87.4531			14.3422	80.2757			7.18024	63.8041			6.73825	63.2249		16.735	85.0054		13.2956	82.9922		15.2559	96.1646		15.1236	95.1993		6.80639	100.002		6.68865	95.0787
	6.28571	87.4393			14.3511	80.255			7.18564	63.7765			6.74384	63.1905		16.747	84.9699		13.3051	82.9784		15.2662	96.1508		15.1309	95.1372		6.81007	99.974		6.69226	95.0925
	6.29116	87.4393			14.3606	80.255			7.19099	63.7834			6.74794	63.2112		16.775	84.9699		13.315	82.9578		15.2752	96.1577		15.1393	95.1717		6.81456	99.974		6.69708	95.1615
	6.2955	87.4187			14.371	80.2412			7.19652	63.7627			6.75229	63.1836		16.798	84.9699		13.3236	82.9302		15.2862	96.137		15.1478	95.1717		6.82133	99.9533		6.7007	95.1822
	6.30058	87.4393			14.3814	80.2343			7.20132	63.749			6.75696	63.1698		16.781	84.9345		13.3311	82.9233		15.2975	96.1232		15.155	95.1579		6.82553	99.9395		6.70431	95.1891
	6.30533	87.4256			14.3915	80.2205			7.20711	63.7283			6.76182	63.1836		16.817	84.8991		13.3431	82.9095		15.3088	96.0749		15.1635	95.151		6.82968	99.9326		6.70793	95.2235
	6.31082	87.4256			14.4011	80.2343			7.21226	63.7145			6.76695	63.156		16.817	84.8991		13.3525	82.9095		15.3174	96.0749		15.172	95.1786		6.83286	99.9189		6.71274	95.2373
	6.31622	87.4187			14.4117	80.2136			7.21749	63.7145			6.77112	63.1422		16.839	84.8991		13.3603	82.9026		15.3279	96.068		15.1792	95.1234		6.83844	99.9051		6.71636	95.2442
	6.31976	87.398			14.4223	80.1998			7.22278	63.6731			6.77531	63.1353		16.852	84.9345		13.3674	82.9026		15.3364	96.0473		15.1877	95.1303		6.84246	99.9326		6.71997	95.2856
	6.32474	87.4118			14.4333	80.1998			7.22815	63.6455			6.78081	63.1215		16.877	84.8636		13.377	82.9026		15.3506	96.0405		15.195	95.1234		6.84776	99.8913		6.72479	95.3132
	6.3303	87.4118			14.4451	80.1861			7.23343	63.6386			6.78582	63.0939		16.897	84.8282		13.3865	82.8543		15.3587	96.0405		15.2034	95.1027		6.85278	99.8913		6.72841	95.3063
	6.33461	87.4118			14.455	80.1723			7.23955	63.6455			6.79034	63.1146		16.882	84.8282		13.3984	82.875		15.3702	96.006		15.2119	95.0889		6.85728	99.8706		6.73202	95.2994
	6.33952	87.3911			14.466	80.1516			7.24513	63.6111			6.7965	63.0871		16.899	84.7927		13.4087	82.8612		15.3809	95.9991		15.2192	95.0683		6.86178	99.8637		6.73684	95.3063
	6.34353	87.3842			14.477	80.1516			7.25032	63.5766			6.80011	63.0939		16.923	84.7927		13.4168	82.8405		15.3935	95.9577		15.2276	95.0683		6.86623	99.8499		6.74046	95.3476
	6.34864	87.3911			14.4891	80.124			7.25594	63.5835			6.80585	63.0802		16.913	84.7573		13.4236	82.8405		15.4036	95.9922		15.2349	95.082		6.87046	99.8361		6.74407	95.3201
	6.3532	87.398			14.4991	80.1102			7.26153	63.5559			6.81061	63.0664		16.947	84.7573		13.4316	82.8405		15.4138	95.9922		15.2434	95.02		6.87689	99.843		6.74889	95.3269
	6.35786	87.398			14.5074	80.0826			7.26645	63.5421			6.81495	63.0595		16.956	84.7573		13.4412	82.8199		15.4234	95.9508		15.2518	95.0614		6.88097	99.8499		6.75251	95.3407
	6.36317	87.3704			14.516	80.062			7.2716	63.5283			6.81938	63.0319		16.969	84.7219		13.4515	82.7923		15.434	95.9577		15.2591	95.0062		6.8847	99.8085		6.75612	95.3338
	6.3677	87.3842			14.5273	80.062			7.27632	63.5145			6.82391	63.025		16.985	84.651		13.4613	82.7785		15.443	95.9508		15.2675	95.02		6.89118	99.8223		6.76094	95.3407
	6.37223	87.3704			14.5401	80.0482			7.28272	63.5076			6.82814	63.0181		16.979	84.651		13.4732	82.7785		15.455	95.9301		15.276	95.0062		6.89724	99.7948		6.76455	95.3476
	6.37622	87.3635			14.5492	80.0413			7.28751	63.487			6.83305	63.0181		17.006	84.6156		13.4842	82.7647		15.4637	95.9301		15.2845	94.9786		6.90212	99.7948		6.76937	95.3683
	6.38025	87.3566			14.5585	80.0275			7.29259	63.4663			6.83794	62.9905		17.007	84.6156		13.4939	82.7371		15.4754	95.9026		15.2917	94.9786		6.90714	99.781		6.77299	95.3683
	6.38423	87.3566			14.5693	80.0206			7.29723	63.4525			6.84234	62.9836		17.036	84.5802		13.5027	82.7302		15.4853	95.9163		15.3002	95.082		6.91106	99.7741		6.7766	95.3269
	6.3896	87.3566			14.5791	79.993			7.30217	63.4525			6.84861	62.9905		17.042	84.5802		13.5122	82.7095		15.4969	95.8888		15.3087	95.2544		6.9172	99.7741		6.78142	95.3683
	6.39463	87.3428			14.5868	80.0137			7.30757	63.4249			6.85269	62.9698		17.063	84.5802		13.5223	82.6889		15.5023	95.8888		15.3171	94.8407		6.92164	99.7603		6.78504	95.3545
	6.39931	87.3428			14.5961	79.9792			7.31246	63.4042			6.85915	62.9629		17.073	84.5093		13.5346	82.6958		15.5135	95.8681		15.3244	95.3096		6.92508	99.7603		6.78865	95.3476
	6.40269	87.3359			14.6069	79.9999			7.31723	63.4111			6.86352	62.9354		17.076	84.5093		13.5433	82.6682		15.5235	95.8129		15.3329	94.8752		6.9315	99.7465		6.79347	95.3201
	6.40623	87.3428			14.6168	79.9792			7.32309	63.4042			6.86778	62.9423		17.118	84.5093		13.5514	82.6889		15.5368	95.7991		15.3413	94.82		6.938	99.7603		6.79709	95.3269
	6.41106	87.3359			14.6285	79.9654			7.32813	63.3697			6.87389	62.9216		17.107	84.5093		13.5594	82.6544		15.5454	95.7853		15.3498	94.82		6.94398	99.7396		6.8007	95.3407
	6.41608	87.3152			14.6381	79.9654			7.33388	63.3559			6.87737	62.9078		17.117	84.4738		13.5705	82.6544		15.558	95.7785		15.3571	94.7511		6.94783	99.7465		6.80552	95.3407
	6.4203	87.329			14.649	79.9585			7.34035	63.3628			6.88268	62.9009		17.158	84.4738		13.5809	82.6268		15.5676	95.7647		15.3655	94.7649		6.95217	99.7396		6.80913	95.3407
	6.42523	87.3152			14.6592	79.9378			7.34542	63.3491			6.888	62.894		17.166	84.4738		13.5921	82.5992		15.5793	95.7509		15.374	94.8269		6.95609	99.6982		6.81275	95.3201
	6.42966	87.3015			14.67	79.9103			7.35134	63.3215			6.89274	62.8664		17.178	84.403		13.6021	82.6061		15.5881	95.7164		15.3812	94.7925		6.96183	99.7189		6.81757	95.3407
	6.435	87.3083			14.6795	79.9103			7.35618	63.3008			6.89798	62.8595		17.173	84.403		13.6119	82.5785		15.5995	95.7371		15.3897	92.7171		6.96463	99.6982		6.82118	95.3201
	6.43942	87.3083			14.6909	79.8965			7.36154	63.2732			6.90391	62.8457		17.187	84.403		13.6209	82.5854		15.607	95.6888		15.3982	93.0067		6.96857	99.6775		6.8248	95.3132
	6.44482	87.3221			14.7012	79.8896			7.36781	63.2732			6.90857	62.8319		17.212	84.403		13.6281	82.5923		15.62	95.6888		15.4067	93.2204		6.97274	99.6569		6.82962	95.3407
	6.44886	87.3015			14.7116	79.8827			7.37246	63.2456			6.91322	62.8319		17.203	84.3675		13.6376	82.551		15.6306	95.675		15.4151	93.3859		6.97742	99.6638		6.83323	95.2994
	6.45284	87.2808			14.7215	79.8551			7.3774	63.2249			6.91798	62.8113		17.244	84.3675		13.6481	82.5441		15.642	95.6474		15.4236	93.5583		6.98203	99.6431		6.83685	95.2925
	6.45682	87.2877			14.7328	79.8413			7.38268	63.2181			6.92282	62.8251		17.253	84.2967		13.6561	82.5165		15.6496	95.6337		15.4321	93.7513		6.98487	99.6155		6.84167	95.2787
	6.46134	87.2877			14.7436	79.8275			7.38863	63.2181			6.92747	62.7906		17.255	84.3321		13.6646	82.5303		15.6631	95.6337		15.4393	93.9168		6.98888	99.6155		6.84528	95.2787
	6.46651	87.3083			14.7546	79.8275			7.39376	63.1767			6.93181	62.8044		17.261	84.2967		13.676	82.4958		15.67	95.613		15.4478	94.1167		6.99503	99.6155		6.84889	95.3063
	6.47131	87.2877			14.7653	79.8137			7.399	63.1698			6.93761	62.7837		17.275	84.2613		13.6859	82.4958		15.6821	95.5854		15.4563	94.2684		6.99848	99.5879		6.85371	95.2649
	6.47705	87.2946			14.7744	79.7931			7.4039	63.1491			6.94351	62.7837		17.327	84.2258		13.6957	82.4751		15.6905	95.6199		15.4647	94.4339		7.00468	99.6017		6.85733	95.2511
	6.48031	87.2877			14.7865	79.7724			7.40973	63.1491			6.94755	62.7561		17.312	84.2258		13.7059	82.4613		15.7041	95.5854		15.4732	94.5649		7.00972	99.5603		6.86215	95.2511
	6.48503	87.2739			14.794	79.7517			7.41522	63.1353			6.95306	62.763		17.324	84.2258		13.7148	82.4751		15.7144	95.5647		15.4817	94.6408		7.0155	99.5948		6.86576	95.2511
	6.48988	87.2808			14.8038	79.7448			7.42048	63.1008			6.95721	62.7561		17.334	84.1549		13.7248	82.4407		15.7247	95.5233		15.4901	94.758		7.02305	99.5534		6.86938	95.2442
	6.49473	87.2808			14.8162	79.7172			7.42554	63.0939			6.96172	62.7561		17.344	84.1195		13.7326	82.42		15.7377	95.5164		15.4974	94.7856		7.02608	99.5534		6.8742	95.2373
	6.50002	87.2877			14.8264	79.7103			7.43124	63.0939			6.96765	62.7354		17.361	84.1195		13.7412	82.4131		15.7505	95.5164		15.5058	94.8614		7.03314	99.5328		6.87781	95.2304
	6.50423	87.2601			14.8366	79.7172			7.43724	63.0871			6.97171	62.7216		17.364	84.1195		13.7508	82.4062		15.7586	95.4958		15.5143	94.9166		7.03748	99.519		6.88143	95.2097
	6.50801	87.2601			14.8497	79.7034			7.44216	63.0595			6.9771	62.7216		17.394	84.0841		13.7616	82.3786		15.7719	95.4889		15.5228	95.0062		7.04343	99.5328		6.88625	95.2166
	6.51284	87.2601			14.8606	79.6896			7.44703	63.0526			6.98239	62.6941		17.414	84.0841		13.7685	82.3786		15.7806	95.4682		15.5312	95.0131		7.04894	99.5052		6.88986	95.1959
	6.51796	87.2532			14.87	79.6758			7.45275	63.0319			6.98673	62.6734		17.407	84.0486		13.7789	82.3855		15.7923	95.4544		15.5397	95.0614		7.05342	99.4707		6.89347	95.1891
	6.52287	87.2463			14.881	79.669			7.4582	63.0181			6.9929	62.6872		17.435	84.0486		13.7896	82.3648		15.8034	95.4406		15.5482	95.0958		7.05837	99.4638		6.89829	95.1822
	6.5292	87.2394			14.8909	79.6621			7.46309	62.9905			6.99735	62.6734		17.461	84.0132		13.7993	82.3441		15.8157	95.4268		15.5566	95.1441		7.06251	99.4914		6.90191	95.1753
	6.53392	87.2601			14.9028	79.669			7.46837	62.9767			7.00139	62.6665		17.475	84.0132		13.8109	82.3372		15.8219	95.4337		15.5639	95.1234		7.06546	99.4707		6.90552	95.1684
	6.53839	87.2463			14.9137	79.6276			7.47392	62.9561			7.00658	62.6665		17.495	84.0132		13.8207	82.3165		15.8347	95.3923		15.5724	95.1579		7.07007	99.4638		6.91034	95.1546
	6.54268	87.2325			14.9226	79.6345			7.47959	62.9423			7.01108	62.6596		17.508	83.9778		13.8275	82.3165		15.8431	95.3992		15.5808	95.1303		7.07653	99.4638		6.91396	95.1063
	6.54712	87.2325			14.9332	79.6069			7.48473	62.9216			7.01444	62.6389		17.498	83.9423		13.8386	82.2959		15.8552	95.3716		15.5893	95.1441		7.07936	99.45		6.91878	95.1063
	6.55154	87.2394			14.9432	79.6207			7.49006	62.9147			7.01975	62.632		17.502	83.9423		13.8491	82.2752		15.8656	95.3578		15.5978	95.1372		7.08527	99.45		6.92239	95.1063
	6.55624	87.2256			14.9549	79.6			7.49627	62.894			7.02421	62.6044		17.526	83.9069		13.859	82.2683		15.8773	95.3372		15.605	95.1441		7.09011	99.4293		6.92601	95.1132
	6.56077	87.2049			14.9635	79.6138			7.50191	62.8664			7.02931	62.6182		17.555	83.8715		13.8695	82.2614		15.8872	95.3372		15.6135	95.1579		7.09474	99.4155		6.93082	95.0787
	6.56565	87.2256			14.9733	79.5931			7.50642	62.8457			7.03491	62.5837		17.561	83.8715		13.8791	82.2407		15.8981	95.3096		15.622	95.1441		7.09847	99.4293		6.93444	95.0994
	6.56939	87.2118			14.9832	79.5793			7.512	62.8457			7.03973	62.5975		17.566	83.8006		13.8895	82.2614		15.9047	95.3027		15.6292	95.1786		7.10182	99.4018		6.93805	95.0649
	6.57423	87.2049			14.9934	79.5655			7.51719	62.8388			7.04524	62.5631		17.572	83.8006		13.9	82.2338		15.9169	95.2613		15.6377	95.1855		7.1081	99.388		6.94287	95.0512
	6.57843	87.198			15.0031	79.5517			7.52316	62.8113			7.04899	62.5631		17.596	83.7297		13.9108	82.22		15.9253	95.2337		15.6462	95.1579		7.11076	99.3949		6.94649	95.0512
	6.58235	87.1911			15.0131	79.5311			7.52856	62.7906			7.05475	62.5562		17.61	83.7297		13.9202	82.2131		15.9381	95.2062		15.6534	95.2062		7.11561	99.4086		6.9501	95.0374
	6.58676	87.1911			15.0236	79.5311			7.53398	62.7699			7.0594	62.5424		17.613	83.7297		13.9294	82.2131		15.9468	95.2062		15.6619	95.2131		7.12107	99.3604		6.95492	95.0305
	6.59053	87.1773			15.0336	79.5242			7.54033	62.7492			7.06481	62.5286		17.638	83.7297		13.9392	82.1993		15.9582	95.1855		15.6691	95.2062		7.12502	99.3604		6.95854	95.0167
	6.59584	87.1636			15.0428	79.5242			7.54525	62.7492			7.06995	62.5286		17.651	83.7297		13.9482	82.1855		15.9668	95.1786		15.6776	95.1855		7.13152	99.3742		6.96336	95.0029
	6.59961	87.1498			15.0531	79.5035			7.54996	62.7216			7.07462	62.501		17.661	83.6943		13.9574	82.1786		15.9792	95.1786		15.6849	95.1993		7.1366	99.319		6.96697	94.9891
	6.60484	87.1636			15.065	79.4759			7.55596	62.7147			7.0797	62.501		17.668	83.6943		13.9679	82.158		15.9872	95.151		15.6933	95.1786		7.14173	99.3328		6.97059	95.0029
	6.60905	87.1429			15.074	79.4621			7.56148	62.6872			7.08635	62.4941		17.674	83.6589		13.9774	82.1442		15.9993	95.1441		15.7018	95.1717		7.14679	99.3121		6.9754	94.9753
	6.614	87.136			15.0849	79.4552			7.56674	62.6734			7.09071	62.4527		17.694	83.6234		13.9867	82.1373		16.0093	95.1303		15.709	95.1924		7.15022	99.3259		6.97902	94.9684
	6.61861	87.1498			15.0945	79.4345			7.57232	62.6389			7.09591	62.4527		17.719	83.6589		13.9947	82.1304		16.0196	95.1441		15.7175	95.1924		7.15611	99.2983		6.98263	94.9546
	6.62317	87.1429			15.1054	79.4276			7.57715	62.6251			7.10251	62.4321		17.724	83.588		14.0024	82.1166		16.0294	95.1372		15.726	95.1993		7.16149	99.2983		6.98745	94.9339
	6.62815	87.1429			15.1174	79.3932			7.58261	62.6389			7.10607	62.4183		17.72	83.588		14.0111	82.0959		16.0418	95.1027		15.7332	95.1717		7.16376	99.2983		6.99107	94.9202
	6.6323	87.1498			15.1279	79.4207			7.58799	62.6044			7.11203	62.4183		17.753	83.588		14.0208	82.0821		16.0482	95.0958		15.7417	95.1717		7.16833	99.2845		6.99468	94.9339
	6.63659	87.1291			15.1383	79.3932			7.59262	62.5768			7.11711	62.4114		17.771	83.588		14.0312	82.0683		16.0567	95.0545		15.749	95.1648		7.17236	99.2639		6.9995	94.8926
	6.64081	87.1222			15.1483	79.3863			7.59816	62.5631			7.12223	62.3838		17.79	83.5526		14.0422	82.0476		16.0639	95.0683		15.7574	95.1441		7.17769	99.2432		7.00312	94.8857
	6.64567	87.1222			15.158	79.3794			7.60303	62.5768			7.12806	62.37		17.784	83.5526		14.0506	82.027		16.0724	95.0752		15.7659	95.1717		7.18659	99.2363		7.00794	94.8926
	6.65062	87.1015			15.167	79.3794			7.60919	62.5424			7.13256	62.3838		17.812	83.5171		14.0597	82.0339		16.0809	95.0545		15.7732	95.1441		7.18937	99.2501		7.01155	94.8995
	6.65562	87.1084			15.1781	79.3656			7.6143	62.5217			7.13629	62.3424		17.813	83.4817		14.0672	82.0201		16.0893	95.02		15.7816	95.1648		7.19433	99.188		7.01517	94.8857
	6.66001	87.1084			15.1885	79.3656			7.61942	62.5079			7.14273	62.3493		17.83	83.4817		14.0742	81.9925		16.0978	95.0062		15.7889	95.1579		7.19918	99.2018		7.01998	94.8374
	6.66384	87.1084			15.1984	79.3449			7.62539	62.5148			7.14689	62.3217		17.844	83.4463		14.085	81.9994		16.1062	94.9855		15.7973	95.1165		7.20513	99.1673		7.0236	94.8374
	6.66776	87.1015			15.2076	79.338			7.63138	62.4941			7.15285	62.3217		17.857	83.4817		14.0975	81.9856		16.1147	94.9717		15.8058	95.1648		7.20865	99.1811		7.02721	94.8029
	6.67268	87.0877			15.2191	79.3311			7.63631	62.4527			7.15785	62.3079		17.867	83.4463		14.1092	81.9718		16.122	94.9373		15.8131	95.1786		7.21427	99.1466		7.03203	94.8374
	6.67719	87.0946			15.2301	79.3311			7.64209	62.4527			7.1623	62.2942		17.865	83.4463		14.1178	81.9511		16.1304	94.9166		15.8215	95.1579		7.22064	99.1329		7.03565	94.8098
	6.68167	87.0877			15.2409	79.3104			7.64832	62.4527			7.16776	62.2735		17.904	83.4108		14.1267	81.9373		16.1389	94.9028		15.8288	95.1441		7.22901	99.1191		7.04047	94.8029
	6.68626	87.0877			15.2538	79.3104			7.65324	62.4389			7.17161	62.2735		17.898	83.3754		14.1364	81.9373		16.1473	94.9166		15.8373	95.151		7.23365	99.126		7.04408	94.7961
	6.69139	87.0739			15.2645	79.2897			7.65879	62.3976			7.17709	62.2666		17.939	83.4108		14.1457	81.9235		16.1558	94.8821		15.8445	95.1234		7.23831	99.0984		7.0477	94.7754
	6.6968	87.0808			15.2731	79.2622			7.6632	62.3769			7.18289	62.2597		17.929	83.34		14.1554	81.9098		16.1643	94.8821		15.853	95.151		7.24273	99.1053		7.05252	94.7547
	6.70079	87.0532			15.2831	79.2484			7.67001	62.3838			7.18778	62.239		17.961	83.3045		14.1663	81.9098		16.1727	94.8476		15.8615	95.1441		7.2486	99.0708		7.05613	94.7685
	6.70575	87.0601			15.2933	79.2346			7.67514	62.3493			7.19401	62.2252		17.958	83.2691		14.1773	81.9098		16.1812	94.8476		15.8687	95.1441		7.25534	99.0777		7.05975	94.7685
	6.71074	87.0601			15.3037	79.2139			7.6799	62.3493			7.19766	62.2321		17.973	83.2691		14.1862	81.8753		16.1897	94.8269		15.8772	95.1303		7.25828	99.0363		7.06456	94.7616
	6.71461	87.067			15.3142	79.2208			7.68605	62.3217			7.20268	62.2114		18	83.2337		14.193	81.8684		16.1981	94.8269		15.8857	95.1096		7.26525	99.0363		7.06818	94.734
	6.71964	87.0601			15.3225	79.1863			7.69165	62.3011			7.20821	62.1907		18.015	83.2337		14.2046	81.8615		16.2066	94.8063		15.8929	95.1096		7.27046	99.0225		7.073	94.7064
	6.72445	87.0601			15.3329	79.1794			7.69619	62.3011			7.2127	62.1907		18.05	83.2337		14.2165	81.8546		16.2138	94.8063		15.9026	95.1234		7.27213	99.0019		7.07661	94.6926
	6.72942	87.0739			15.3446	79.1587			7.70204	62.2528			7.21724	62.1838		18.039	83.1628		14.2264	81.8546		16.2223	94.8131		15.9111	95.1372		7.27558	98.995		7.08023	94.6788
	6.73456	87.0601			15.3549	79.1587			7.70672	62.2597			7.22277	62.1701		18.081	83.1274		14.2338	81.827		16.2308	94.7925		15.9183	95.1165		7.28022	99.0019		7.08505	94.6582
	6.73823	87.0601			15.364	79.1381			7.71296	62.2528			7.22641	62.1632		18.044	83.1274		14.2414	81.8063		16.2392	94.7649		15.9268	95.1372		7.28408	98.9674		7.08866	94.6857
	6.74298	87.0601			15.3742	79.1312			7.71811	62.2252			7.23208	62.1563		18.088	83.0565		14.2492	81.7925		16.2477	94.7649		15.9352	95.1579		7.29023	98.9812		7.09348	94.665
	6.74726	87.0463			15.3855	79.0967			7.72273	62.2045			7.23713	62.1563		18.11	83.0565		14.2593	81.7856		16.2562	94.7649		15.9425	95.1303		7.29286	98.9674		7.0971	94.6444
	6.75189	87.0463			15.3963	79.1036			7.72846	62.1769			7.24203	62.1356		18.112	83.0565		14.2695	81.765		16.2634	94.7511		15.951	95.1303		7.29694	98.9812		7.10192	94.6306
	6.75744	87.0532			15.4051	79.0829			7.7339	62.1838			7.24787	62.1287		18.121	83.0211		14.2798	81.7512		16.2719	94.7028		15.9582	95.1165		7.30062	98.9467		7.10553	94.6306
	6.76058	87.0601			15.4175	79.0967			7.74012	62.1563			7.25125	62.1149		18.115	83.0211		14.2909	81.7236		16.2803	94.7097		15.9667	95.151		7.30433	98.9536		7.10914	94.6306
	6.76531	87.0463			15.4292	79.0691			7.74601	62.1287			7.25617	62.108		18.148	82.9856		14.3009	81.7236		16.2876	94.689		15.9752	95.1234		7.30793	98.9467		7.11396	94.6306
	6.76905	87.0532			15.4386	79.0622			7.75149	62.1149			7.26254	62.0942		18.156	82.9856		14.309	81.7098		16.2961	94.6477		15.9836	95.1579		7.31256	98.926		7.11758	94.6237
	6.77184	87.0463			15.4473	79.076			7.75668	62.108			7.26751	62.0942		18.177	82.9856		14.3176	81.6753		16.3045	94.627		15.9909	95.1372		7.31622	98.8915		7.1224	94.5754
	6.77619	87.0395			15.46	79.0484			7.76319	62.0804			7.2724	62.0804		18.191	82.9148		14.3277	81.6615		16.3118	94.6201		15.9994	95.1441		7.32107	98.8915		7.12601	94.5892
	6.78049	87.0326			15.4713	79.0346			7.76788	62.0322			7.27689	62.0666		18.202	82.9148		14.3401	81.6409		16.3202	94.627		16.0078	95.151		7.32455	98.8778		7.13083	94.5754
	6.78476	87.0463			15.4814	79.0346			7.77306	62.0391			7.28133	62.0528		18.221	82.9148		14.3498	81.634		16.3287	94.6063		16.0151	95.1372		7.32909	98.8778		7.13445	94.5478
	6.78866	87.0395			15.4909	79.0277			7.7785	62.0184			7.28684	62.0528		18.252	82.8793		14.3599	81.6271		16.336	94.5787		16.0236	95.1648		7.33532	98.8502		7.13927	94.5478
	6.79295	87.0326			15.5	79.0346			7.78395	61.9977			7.29082	62.0253		18.26	82.8793		14.3719	81.5995		16.3444	94.5718		16.032	95.1303		7.33901	98.8502		7.14288	94.5478
	6.79823	87.0326			15.5104	78.9933			7.78893	61.9632			7.29572	62.0322		18.256	82.8439		14.3837	81.6064		16.3529	94.5649		16.0405	95.082		7.34373	98.8433		7.1465	94.534
	6.80387	87.0257			15.5212	78.9933			7.79479	61.9494			7.3012	61.9977		18.273	82.8085		14.3948	81.5926		16.3601	94.5305		16.0477	95.1165		7.34785	98.8364		7.15131	94.5065
	6.80765	87.0188			15.531	78.9864			7.80048	61.9218			7.30582	61.9908		18.293	82.8085		14.4052	81.5926		16.3674	94.5167		16.0562	95.1096		7.35185	98.8295		7.15493	94.5272
	6.81256	87.0188			15.5434	78.9795			7.80564	61.9287			7.31233	61.977		18.3	82.7376		14.4139	81.5788		16.3758	94.4822		16.0647	95.0958		7.35839	98.8088		7.15975	94.534
	6.81661	87.0119			15.5558	78.9588			7.8109	61.8805			7.31775	61.9494		18.323	82.7022		14.422	81.565		16.3843	94.4546		16.0731	95.082		7.36162	98.8019		7.16336	94.4996
	6.82134	87.005			15.5653	78.945			7.81687	61.8667			7.32146	61.9494		18.326	82.7022		14.4326	81.5512		16.3916	94.4546		16.0816	95.0889		7.36587	98.7881		7.16818	94.472
	6.82561	86.9912			15.5774	78.9312			7.82206	61.8598			7.3269	61.9218		18.318	82.6667		14.4426	81.5305		16.4	94.4201		16.0901	95.0752		7.37199	98.7399		7.1718	94.4513
	6.83195	86.9912			15.588	78.9036			7.82806	61.8322			7.33178	61.9149		18.368	82.6313		14.4513	81.5581		16.4085	94.427		16.0973	95.0614		7.37549	98.7468		7.17541	94.4651
	6.83625	86.9774			15.5988	78.8829			7.83339	61.7908			7.33677	61.9218		18.364	82.5959		14.462	81.5168		16.4157	94.3925		16.1058	95.0752		7.37965	98.733		7.18023	94.4306
	6.84201	86.9774			15.606	78.8829			7.8393	61.7839			7.34355	61.8943		18.367	82.5959		14.4701	81.5374		16.4242	94.4063		16.1143	95.0476		7.38484	98.7399		7.18385	94.4237
	6.84598	86.9774			15.6158	78.8554			7.84507	61.777			7.34752	61.8943		18.378	82.5604		14.4793	81.4754		16.4315	94.3788		16.1227	95.0476		7.39006	98.7123		7.18867	94.3824
	6.85224	86.9705			15.627	78.8485			7.85136	61.7564			7.35298	61.8805		18.417	82.5604		14.4864	81.4961		16.4399	94.3581		16.1312	95.0752		7.39497	98.7192		7.19228	94.3755
	6.85809	86.9636			15.6363	78.8485			7.85651	61.7219			7.35834	61.8529		18.409	82.525		14.495	81.4547		16.4484	94.3581		16.1397	95.0752		7.39744	98.6847		7.19589	94.3617
	6.86238	86.9636			15.6449	78.8347			7.86221	61.715			7.36361	61.8391		18.414	82.525		14.5058	81.4409		16.4556	94.3305		16.1469	95.02		7.40412	98.7192		7.20071	94.3341
	6.86736	86.9429			15.6557	78.814			7.86706	61.6943			7.37054	61.8391		18.447	82.4896		14.5129	81.4409		16.4641	94.3374		16.1554	95.0614		7.40893	98.6985		7.20433	94.3134
	6.87201	86.936			15.6661	78.8209			7.87226	61.6805			7.37566	61.8184		18.458	82.4541		14.522	81.4133		16.4726	94.2891		16.1639	95.0476		7.41323	98.6778		7.20794	94.3134
	6.87613	86.9291			15.6747	78.8209			7.87765	61.6598			7.37966	61.7977		18.462	82.4541		14.5337	81.4133		16.4798	94.2684		16.1723	95.0407		7.41877	98.664		7.21276	94.2927
	6.88087	86.936			15.6847	78.8071			7.88232	61.6323			7.38556	61.7702		18.495	82.3833		14.5437	81.3926		16.4883	94.2615		16.1808	95.0338		7.42301	98.6502		7.21638	94.2514
	6.88485	86.9153			15.6964	78.8071			7.88808	61.6185			7.38997	61.7702		18.507	82.3478		14.5536	81.3651		16.4955	94.2546		16.1893	95.0131		7.42765	98.6364		7.2212	94.2514
	6.88954	86.9084			15.7067	78.8002			7.89426	61.6323			7.395	61.7633		18.523	82.3478		14.5643	81.3237		16.504	94.2478		16.1977	95.02		7.43415	98.6502		7.22481	94.2376
	6.89309	86.9016			15.7161	78.7795			7.89918	61.5909			7.40098	61.7564		18.534	82.3124		14.5764	81.3375		16.5125	94.2271		16.2062	94.9993		7.43822	98.6295		7.22843	94.2238
	6.89752	86.9016			15.7256	78.7864			7.90522	61.5633			7.40576	61.7564		18.563	82.3124		14.5868	81.3168		16.5197	94.2133		16.2135	94.9717		7.44181	98.6295		7.23325	94.1962
	6.90266	86.8947			15.7362	78.7657			7.91072	61.5495			7.41153	61.715		18.564	82.277		14.5981	81.3168		16.5282	94.1995		16.2219	94.9579		7.44611	98.6158		7.23686	94.1686
	6.90672	86.8947			15.7473	78.7657			7.91616	61.5219			7.4169	61.715		18.6	82.3124		14.6099	81.2961		16.5354	94.1719		16.2304	94.9648		7.45052	98.6089		7.24047	94.1273
	6.911	86.8809			15.7585	78.7382			7.92209	61.5288			7.42148	61.6943		18.605	82.2415		14.6184	81.2892		16.5439	94.1512		16.2389	94.951		7.4555	98.5813		7.24529	94.1411
	6.91645	86.8878			15.769	78.7313			7.92678	61.4944			7.42842	61.6943		18.624	82.2415		14.6281	81.2823		16.5511	94.1305		16.2473	94.9579		7.46133	98.5951		7.24891	94.1204
	6.92172	86.874			15.7799	78.7175			7.93261	61.4944			7.43276	61.6736		18.605	82.2415		14.6389	81.2616		16.5596	94.103		16.2558	94.951		7.46685	98.5813		7.25252	94.0997
	6.92595	86.874			15.7932	78.7175			7.93791	61.4737			7.43806	61.6736		18.641	82.2061		14.6456	81.2341		16.5681	94.1099		16.2643	94.9441		7.47101	98.6158		7.25734	94.0997
	6.93208	86.874			15.8042	78.7037			7.9427	61.453			7.44438	61.6598		18.653	82.2061		14.6545	81.2548		16.5753	94.0961		16.2727	94.9235		7.47525	98.5744		7.26096	94.0859
	6.93629	86.8533			15.8134	78.6899			7.94869	61.4392			7.44792	61.646		18.667	82.2061		14.6633	81.2341		16.5838	94.0685		16.28	94.9304		7.48072	98.5744		7.26578	94.0514
	6.9408	86.8464			15.8224	78.683			7.95391	61.4185			7.45446	61.6185		18.642	82.1707		14.6737	81.2203		16.5923	94.0547		16.2885	94.9235		7.48507	98.5675		7.26939	94.0169
	6.94467	86.8602			15.8346	78.6761			7.96008	61.4047			7.45936	61.6323		18.703	82.0998		14.6824	81.2134		16.5995	94.0478		16.2969	94.9097		7.49014	98.5606		7.27301	94.0445
	6.94833	86.8395			15.8448	78.6692			7.96663	61.384			7.4637	61.6254		18.729	82.0998		14.6928	81.1927		16.608	94.0202		16.3054	94.8959		7.49617	98.533		7.27783	94.0101
	6.95347	86.8533			15.8558	78.6485			7.97186	61.3634			7.47001	61.6047		18.746	82.0644		14.7038	81.1789		16.6164	93.9926		16.3138	94.889		7.49974	98.5261		7.28144	94.0032
	6.95687	86.8326			15.8655	78.6485			7.97767	61.3358			7.47417	61.5909		18.74	82.0289		14.7147	81.172		16.6237	94.0064		16.3223	94.9028		7.50448	98.4985		7.28505	93.9756
	6.96076	86.8326			15.8765	78.6347			7.9834	61.3358			7.47987	61.5702		18.753	82.0644		14.7229	81.1651		16.6322	93.9788		16.3296	94.8683		7.50952	98.533		7.28987	93.9825
	6.96532	86.8395			15.888	78.6416			7.98858	61.2944			7.48576	61.5564		18.753	82.0289		14.7325	81.1238		16.6406	93.9582		16.338	94.889		7.51381	98.5054		7.29349	93.948
	6.97002	86.8326			15.8983	78.6141			7.9949	61.2806			7.4906	61.5426		18.783	82.0289		14.7437	81.1238		16.6479	93.9582		16.3465	94.889		7.51949	98.4917		7.2971	93.9411
	6.975	86.8395			15.9098	78.5865			8.00002	61.2462			7.49635	61.5288		18.798	81.9935		14.7543	81.1168		16.6563	93.9168		16.3538	94.8683		7.52395	98.4572		7.30192	93.9204
	6.97906	86.8257			15.9212	78.5796			8.00529	61.2255			7.50258	61.5357		18.817	81.9581		14.764	81.11		16.6648	93.8961		16.3622	94.889		7.52862	98.4503		7.30554	93.9066
	6.9841	86.8188			15.9299	78.5658			8.01156	61.1841			7.50635	61.5288		18.832	81.9226		14.775	81.1031		16.6733	93.9099		16.3707	94.8545		7.53242	98.4503		7.31036	93.9204
	6.99008	86.805			15.9421	78.5589			8.01596	61.1772			7.51314	61.515		18.833	81.9226		14.7839	81.0824		16.6817	93.8892		16.3792	94.8407		7.53807	98.4503		7.31397	93.8928
	6.99408	86.8257			15.9532	78.5382			8.02165	61.1565			7.51727	61.4944		18.844	81.8872		14.793	81.0617		16.689	93.8685		16.3864	94.8614		7.54266	98.4296		7.31759	93.8722
	6.99869	86.8188			15.9635	78.5451			8.02681	61.1427			7.52207	61.5013		18.842	81.8163		14.8018	81.0617		16.6974	93.8685		16.3949	94.8476		7.54835	98.4434		7.32241	93.8722
	7.0037	86.8188			15.9726	78.5244			8.03229	61.1152			7.52713	61.4737		18.856	81.8163		14.8114	81.041		16.7059	93.8341		16.4021	94.8338		7.55224	98.4158		7.32602	93.8653
	7.00768	86.8119			15.9825	78.5382			8.03852	61.0945			7.53224	61.4668		18.857	81.8163		14.8199	81.0341		16.7144	93.8341		16.4106	94.82		7.5558	98.402		7.32963	93.817
	7.01221	86.7981			15.9935	78.5175			8.04402	61.0876			7.53815	61.4392		18.901	81.8163		14.827	81.0065		16.7216	93.7927		16.4191	94.7994		7.56259	98.3882		7.33445	93.8101
	7.01561	86.805			16.0026	78.5244			8.04956	61.06			7.54306	61.453		18.921	81.7809		14.834	80.9996		16.7301	93.7789		16.4263	94.7718		7.56683	98.34		7.33807	93.7963
	7.02054	86.7912			16.0126	78.4831			8.05588	61.0531			7.54723	61.4254		18.932	81.7455		14.8435	80.9928		16.7386	93.7582		16.4348	94.7787		7.56986	98.3331		7.34168	93.7963
	7.02511	86.7912			16.0217	78.4762			8.06151	61.0255			7.55489	61.4185		18.961	81.7455		14.8523	80.979		16.7458	93.7582		16.4433	94.7787		7.57536	98.34		7.3465	93.7618
	7.02988	86.7843			16.0324	78.4831			8.067	61.0117			7.55911	61.4116		18.943	81.71		14.8616	80.979		16.7543	93.71		16.4505	94.7718		7.5803	98.2986		7.35012	93.7481
	7.03538	86.7981			16.043	78.4624			8.07327	60.991			7.56407	61.384		18.97	81.71		14.8724	80.9376		16.7627	93.71		16.459	94.7373		7.58442	98.3262		7.35494	93.7481
	7.04087	86.7843			16.0519	78.4555			8.07817	60.9635			7.5698	61.3909		18.977	81.6746		14.8817	80.9307		16.7712	93.6962		16.4663	94.7235		7.58866	98.2917		7.35855	93.7343
	7.0444	86.7912			16.0648	78.4348			8.0846	60.9497			7.57431	61.3634		18.993	81.6392		14.8902	80.9307		16.7797	93.6893		16.4747	94.7097		7.59325	98.2641		7.36217	93.7274
	7.04977	86.7637			16.0766	78.4141			8.09032	60.9359			7.58078	61.3427		18.976	81.5683		14.8994	80.9169		16.7881	93.6755		16.4832	94.7235		7.59609	98.271		7.36699	93.7274
	7.0548	86.7637			16.0892	78.3934			8.09597	60.9152			7.585	61.3427		19.001	81.5683		14.9095	80.8824		16.7954	93.6479		16.4904	94.7028		7.60117	98.2434		7.3706	93.6998
	7.05947	86.7843			16.1002	78.3796			8.10154	60.8876			7.58932	61.3427		19.013	81.4974		14.9178	80.8755		16.8038	93.5996		16.4989	94.6959		7.60536	98.2503		7.37421	93.6791
	7.06511	86.7706			16.1112	78.3796			8.10662	60.8669			7.59473	61.3289		19.03	81.4974		14.9287	80.8824		16.8123	93.5996		16.5062	94.6477		7.60787	98.2297		7.37903	93.6653
	7.06961	86.7774			16.1206	78.3658			8.11344	60.8532			7.60026	61.3013		19.025	81.462		14.9378	80.8686		16.8208	93.5721		16.5146	94.6546		7.61295	98.1952		7.38265	93.6377
	7.07394	86.7499			16.13	78.3452			8.11908	60.8187			7.60438	61.2944		19.073	81.4974		14.947	80.848		16.828	93.5652		16.5219	94.6408		7.61729	98.2159		7.38747	93.6515
	7.07882	86.743			16.1393	78.3245			8.12443	60.7773			7.61069	61.2806		19.08	81.462		14.9575	80.8548		16.8365	93.5376		16.5304	94.627		7.62393	98.2021		7.39108	93.6308
	7.08315	86.743			16.1488	78.3176			8.12989	60.7566			7.61556	61.2599		19.085	81.462		14.9651	80.8342		16.8449	93.5307		16.5388	94.627		7.62918	98.1814		7.3947	93.5964
	7.08841	86.7361			16.1586	78.2969			8.13577	60.7566			7.62048	61.2462		19.11	81.4266		14.9752	80.8342		16.8534	93.5307		16.5461	94.6201		7.63327	98.1538		7.39952	93.5826
	7.09347	86.7361			16.1708	78.2831			8.14101	60.7222			7.62652	61.253		19.124	81.4266		14.9854	80.8135		16.8619	93.51		16.5546	94.6063		7.63847	98.1607		7.40313	93.5412
	7.09792	86.7292			16.1802	78.2762			8.14635	60.6946			7.63159	61.2393		19.141	81.3911		14.9976	80.7859		16.8703	93.5169		16.563	94.5856		7.64519	98.14		7.40675	93.5274
	7.102	86.7292			16.1906	78.2555			8.15173	60.6808			7.63842	61.2186		19.119	81.3203		15.0067	80.7928		16.8788	93.5169		16.5703	94.6063		7.64833	98.1331		7.41157	93.4998
	7.10643	86.7154			16.2028	78.2486			8.15807	60.667			7.64325	61.2048		19.165	81.2848		15.0156	80.7721		16.8873	93.4893		16.5787	94.5925		7.65467	98.1262		7.41518	93.5067
	7.11113	86.7085			16.2132	78.2279			8.16433	60.6532			7.64723	61.2048		19.168	81.2494		15.0248	80.7445		16.8957	93.4617		16.5872	94.6063		7.65854	98.1538		7.41879	93.4723
	7.11614	86.7016			16.2227	78.2211			8.1692	60.6187			7.65146	61.2048		19.181	81.2494		15.0345	80.7445		16.9042	93.4479		16.5945	94.5994		7.66297	98.14		7.42361	93.4792
	7.11998	86.7085			16.2329	78.1866			8.17442	60.6049			7.65692	61.1703		19.211	81.1785		15.0431	80.7376		16.9126	93.4548		16.6029	94.5925		7.66764	98.1262		7.42723	93.4654
	7.12515	86.7085			16.2434	78.1797			8.18114	60.5843			7.66169	61.1496		19.206	81.2139		15.0546	80.7376		16.9199	93.4479		16.6114	94.6132		7.67348	98.1262		7.43084	93.4516
	7.12929	86.7016			16.253	78.1866			8.18631	60.5498			7.66637	61.1427		19.22	81.1785		15.0652	80.7101		16.9284	93.4342		16.6199	94.5925		7.67845	98.1262		7.43566	93.4171
	7.13408	86.6947			16.263	78.1797			8.19209	60.536			7.67105	61.122		19.214	81.1431		15.073	80.7032		16.9368	93.4135		16.6284	94.5925		7.68349	98.0987		7.43928	93.4033
	7.13857	86.6947			16.2726	78.1728			8.19694	60.5153			7.67661	61.1152		19.228	81.1431		15.082	80.6963		16.9453	93.4066		16.6356	94.5925		7.68744	98.0849		7.44289	93.3688
	7.14393	86.6602			16.284	78.1383			8.20361	60.5153			7.68175	61.0945		19.267	81.1077		15.0918	80.6687		16.9537	93.3721		16.6441	94.5787		7.69477	98.0918		7.44771	93.3551
	7.14925	86.674			16.2924	78.1659			8.20975	60.467			7.68618	61.0738		19.279	81.1077		15.1004	80.6618		16.9622	93.3652		16.6525	94.558		7.69811	98.0711		7.45133	93.3275
	7.15406	86.6809			16.3021	78.1452			8.21437	60.4188			7.69284	61.0669		19.274	81.0368		15.1125	80.6411		16.9695	93.3376		16.6598	94.558		7.70232	98.0918		7.45494	93.3275
	7.15877	86.6671			16.3134	78.1314			8.21912	60.4119			7.69761	61.0462		19.307	81.0368		15.1225	80.6273		16.9779	93.31		16.6683	94.558		7.70701	98.0918		7.45976	93.3137
	7.16378	86.6533			16.326	78.0969			8.22518	60.3843			7.70209	61.0324		19.304	80.9659		15.1326	80.6273		16.9852	93.2963		16.6767	94.5442		7.70971	98.0366		7.46337	93.293
	7.16874	86.6327			16.3368	78.0969			8.2308	60.3636			7.70836	61.0255		19.298	80.9305		15.1414	80.5928		16.9936	93.2687		16.6852	94.5373		7.71607	98.0573		7.46699	93.2723
	7.17253	86.6533			16.3484	78.1107			8.23786	60.3223			7.7118	61.0048		19.344	80.8596		15.1521	80.5859		17.0009	93.248		16.6925	94.5442		7.71936	98.0573		7.47181	93.2723
	7.17749	86.6464			16.36	78.1038			8.24322	60.3085			7.71782	61.0048		19.35	80.8596		15.1625	80.5928		17.0094	93.248		16.7009	94.5029		7.72365	98.0504		7.47542	93.2516
	7.18163	86.6533			16.3715	78.0969			8.24968	60.2878			7.7233	60.9979		19.36	80.8596		15.1705	80.5859		17.0178	93.2342		16.7094	94.5167		7.72868	98.0435		7.47904	93.2034
	7.18586	86.6464			16.3813	78.0763			8.25479	60.2671			7.7278	60.9773		19.36	80.8242		15.1822	80.5791		17.0251	93.2135		16.7167	94.4891		7.73253	98.0159		7.48386	93.2034
	7.19136	86.6464			16.3918	78.0694			8.25998	60.2326			7.73488	60.9635		19.399	80.8596		15.1921	80.5791		17.0336	93.1859		16.7251	94.4822		7.73793	98.0228		7.48747	93.1896
	7.19529	86.6396			16.4026	78.0625			8.26615	60.1981			7.73937	60.9497		19.421	80.7887		15.2012	80.5584		17.042	93.1583		16.7336	94.4477		7.74439	98.0021		7.49109	93.1689
	7.20028	86.6396			16.4149	78.0556			8.27239	60.1913			7.74433	60.9359		19.43	80.8242		15.2099	80.5515		17.0493	93.1652		16.742	94.4684		7.74906	97.9883		7.49591	93.1482
	7.20472	86.6258			16.425	78.0073			8.27861	60.1706			7.75051	60.9359		19.443	80.7533		15.2189	80.5239		17.0577	93.1308		16.7493	94.4753		7.75635	98.0021		7.49952	93.1551
	7.20795	86.6189			16.4341	78.0073			8.28394	60.1154			7.75443	60.9221		19.433	80.7179		15.2286	80.517		17.065	93.117		16.7578	94.4546		7.76269	97.9883		7.50313	93.1482
	7.21402	86.6258			16.4458	78.0211			8.2893	60.1154			7.75969	60.9014		19.456	80.7179		15.2388	80.5239		17.0734	93.1032		16.7662	94.4546		7.76653	97.9676		7.50795	93.1068
	7.21793	86.6327			16.4571	77.9935			8.2961	60.0947			7.76476	60.8945		19.462	80.6116		15.2491	80.517		17.0819	93.117		16.7747	94.4477		7.77532	97.9401		7.51157	93.1137
	7.22188	86.6327			16.4642	77.9866			8.30204	60.0671			7.76982	60.8945		19.477	80.5761		15.2576	80.4894		17.0892	93.0963		16.7832	94.4546		7.78188	97.9608		7.51518	93.0862
	7.22717	86.6258			16.4729	77.9591			8.30615	60.0327			7.7755	60.8807		19.511	80.5407		15.2709	80.4618		17.0976	93.0894		16.7916	94.4201		7.78505	97.9263		7.52	93.0655
	7.23226	86.6327			16.4847	77.9453			8.31249	59.9982			7.78015	60.86		19.532	80.5053		15.2838	80.4549		17.1061	93.0687		16.7989	94.4063		7.79071	97.9539		7.52362	93.0586
	7.23694	86.6258			16.4947	77.9246			8.31786	59.9913			7.78451	60.8532		19.522	80.4344		15.2949	80.4412		17.1133	93.0894		16.8074	94.427		7.79437	97.9401		7.52723	93.0448
	7.24159	86.6258			16.5055	77.9315			8.3236	59.943			7.79078	60.8325		19.521	80.4344		15.3041	80.4274		17.1218	93.048		16.8158	94.427		7.80003	97.9332		7.53205	93.031
	7.24557	86.6258			16.5157	77.9108			8.32925	59.9017			7.79473	60.8187		19.562	80.4698		15.3137	80.4067		17.1291	93.048		16.8243	94.3994		7.80276	97.9263		7.53567	93.0241
	7.25169	86.6189			16.5272	77.9039			8.33507	59.8879			7.8018	60.8049		19.541	80.4344		15.3245	80.3998		17.1375	93.0135		16.8328	94.3788		7.80754	97.9056		7.53928	92.9896
	7.25563	86.6051			16.5377	77.897			8.3415	59.8603			7.80795	60.8118		19.596	80.399		15.336	80.3929		17.146	92.9515		16.8412	94.3788		7.81286	97.9125		7.5441	92.9621
	7.26058	86.612			16.5483	77.8901			8.34824	59.8189			7.81184	60.798		19.603	80.3636		15.3469	80.3722		17.1532	92.986		16.8497	94.3512		7.81657	97.8987		7.54771	92.9621
	7.26531	86.5913			16.5596	77.8694			8.35357	59.7845			7.81981	60.7773		19.614	80.3636		15.3579	80.3446		17.1617	92.9584		16.857	94.3443		7.82187	97.9056		7.55133	92.9621
	7.26971	86.5982			16.5698	77.8901			8.35963	59.75			7.82437	60.7635		19.633	80.3636		15.3686	80.3653		17.1702	92.9446		16.8654	94.3305		7.82714	97.8918		7.55615	92.9414
	7.27455	86.6051			16.5814	77.8694			8.36588	59.7362			7.82882	60.7704		19.674	80.2927		15.3778	80.3377		17.1774	92.9584		16.8739	94.3443		7.83108	97.8711		7.55976	92.9207
	7.27898	86.5982			16.5925	77.8625			8.37094	59.6948			7.83458	60.7566		19.643	80.2927		15.3859	80.3171		17.1859	92.9446		16.8824	94.3167		7.8371	97.8849		7.56458	92.9
	7.28324	86.5982			16.6051	77.8418			8.37717	59.6466			7.83828	60.729		19.656	80.2572		15.3951	80.3033		17.1944	92.9239		16.8908	94.296		7.84155	97.8642		7.5682	92.9207
	7.28895	86.5982			16.6176	77.8349			8.38244	59.6259			7.84433	60.7359		19.683	80.2218		15.4044	80.2619		17.2016	92.917		16.8993	94.2615		7.84565	97.8573		7.57181	92.8724
	7.2931	86.5844			16.6301	77.8212			8.38867	59.6121			7.85002	60.7153		19.712	80.2218		15.4145	80.2757		17.2101	92.8894		16.9078	94.2615		7.85046	97.8435		7.57663	92.8517
	7.29775	86.5844			16.6408	77.8074			8.39449	59.5707			7.85385	60.7153		19.696	80.2218		15.4209	80.255		17.2173	92.8343		16.9162	94.2546		7.85306	97.8435		7.58025	92.8242
	7.30257	86.5844			16.6499	77.7798			8.39922	59.5225			7.86028	60.7084		19.721	80.1864		15.4298	80.255		17.2258	92.8205		16.9235	94.2684		7.85722	97.8435		7.58386	92.8448
	7.30741	86.5706			16.6609	77.7798			8.40631	59.488			7.86517	60.6946		19.726	80.1864		15.4393	80.2274		17.233	92.8205		16.932	94.2271		7.86191	97.8573		7.58868	92.8104
	7.31168	86.5844			16.6719	77.7729			8.41314	59.4742			7.87023	60.6601		19.752	80.1864		15.4491	80.2067		17.2415	92.7998		16.9404	94.2271		7.86645	97.8022		7.59229	92.7966
	7.31644	86.5706			16.6818	77.7453			8.41817	59.4397			7.87751	60.6532		19.757	80.1155		15.457	80.2205		17.25	92.7929		16.9489	94.2271		7.86985	97.7884		7.59591	92.8104
	7.32133	86.5706			16.6927	77.7246			8.42457	59.3846			7.88165	60.6394		19.769	80.0446		15.464	80.1929		17.2572	92.7378		16.9574	94.2133		7.8731	97.7746		7.60073	92.7621
	7.32678	86.5775			16.7042	77.7315			8.43044	59.3639			7.8873	60.6187		19.78	80.0446		15.4744	80.1861		17.2657	92.7791		16.9658	94.1926		7.87569	97.7746		7.60434	92.7552
	7.33227	86.5844			16.7162	77.7039			8.43667	59.3294			7.89334	60.6325		19.804	79.9738		15.4824	80.1585		17.2741	92.7309		16.9743	94.1719		7.88137	97.7401		7.60796	92.7414
	7.33647	86.5706			16.7268	77.6833			8.44357	59.2949			7.8973	60.5912		19.812	79.9383		15.4937	80.1585		17.2814	92.7102		16.9828	94.165		7.88441	97.7608		7.61278	92.7069
	7.34196	86.5637			16.7377	77.6695			8.44798	59.2329			7.90207	60.5843		19.826	79.9383		15.503	80.1516		17.2899	92.6895		16.9912	94.1581		7.88909	97.7332		7.61639	92.6863
	7.34598	86.5568			16.7478	77.6557			8.45423	59.1915			7.90821	60.5636		19.839	79.8675		15.5159	80.1309		17.2983	92.7033		16.9985	94.1167		7.89381	97.7194		7.62121	92.6932
	7.351	86.5499			16.7583	77.6419			8.45974	59.1777			7.91242	60.5567		19.86	79.832		15.5274	80.0964		17.3056	92.6895		17.0069	94.1512		7.898	97.7056		7.62483	92.6656
	7.35471	86.543			16.7687	77.6488			8.46504	59.1364			7.91916	60.536		19.878	79.7966		15.538	80.0964		17.314	92.6826		17.0154	94.1305		7.90569	97.7125		7.62844	92.6656
	7.35858	86.5292			16.7791	77.6212			8.47183	59.095			7.92547	60.5222		19.874	79.832		15.5499	80.0964		17.3225	92.6688		17.0239	94.1374		7.90946	97.685		7.63326	92.6173
	7.36432	86.5499			16.7897	77.6212			8.47798	59.0605			7.93094	60.5153		19.895	79.7612		15.5568	80.0619		17.331	92.655		17.0324	94.103		7.91582	97.6919		7.63687	92.6311
	7.36923	86.5292			16.8008	77.6074			8.48386	59.0398			7.93734	60.4946		19.909	79.7612		15.5668	80.0688		17.3394	92.6343		17.0396	94.103		7.92129	97.6643		7.64049	92.5966
	7.37353	86.5154			16.81	77.5798			8.4898	59.0054			7.9416	60.4808		19.927	79.7257		15.5742	80.0482		17.3467	92.6343		17.0481	94.0961		7.92588	97.6919		7.64531	92.5897
	7.37779	86.5223			16.8208	77.5661			8.496	58.9502			7.94786	60.4533		19.932	79.6549		15.5825	80.0619		17.3551	92.593		17.0566	94.0616		7.93118	97.6712		7.64892	92.5691
	7.38268	86.5361			16.8312	77.5798			8.50237	58.9226			7.95339	60.4533		19.972	79.6194		15.5923	80.0344		17.3636	92.5999		17.0638	94.0409		7.93683	97.6505		7.65254	92.5553
	7.3869	86.5017			16.8409	77.5661			8.50911	58.9019			7.9569	60.4326		19.949	79.584		15.6024	80.0137		17.3721	92.5861		17.0723	94.0547		7.94059	97.6298		7.65736	92.5484
	7.39177	86.4948			16.8497	77.5661			8.51506	58.8468			7.96422	60.405		19.97	79.4777		15.612	80.0068		17.3793	92.5378		17.0807	94.0547		7.94638	97.6436		7.66097	92.5346
	7.39595	86.4948			16.8597	77.5454			8.52123	58.7778			7.96917	60.3912		20.018	79.4777		15.6217	79.993		17.3878	92.5585		17.0892	94.0271		7.9508	97.6229		7.66579	92.5139
	7.39992	86.5086			16.8691	77.5385			8.52779	58.7571			7.97337	60.3774		19.999	79.4777		15.6324	79.9792		17.3962	92.5516		17.0977	94.0271		7.95444	97.6091		7.66941	92.4932
	7.40433	86.4879			16.8806	77.5109			8.53292	58.7296			7.97943	60.3636		20.026	79.4423		15.6443	79.9654		17.4035	92.5447		17.1049	94.0064		7.95961	97.6022		7.67302	92.4656
	7.40905	86.5017			16.8915	77.5247			8.54035	58.702			7.98346	60.3567		20.031	79.3714		15.6539	79.9378		17.412	92.5309		17.1122	94.0064		7.96317	97.6091		7.67784	92.4656
	7.41446	86.4879			16.9024	77.504			8.5462	58.6261			7.98974	60.336		20.034	79.4068		15.6629	79.9309		17.4204	92.5033		17.1207	93.9926		7.9678	97.5884		7.68145	92.4381
	7.41859	86.4741			16.9141	77.4902			8.55274	58.5986			7.99628	60.3085		20.065	79.4068		15.6752	79.8965		17.4277	92.4482		17.1291	93.972		7.97324	97.5953		7.68507	92.3967
	7.4227	86.4741			16.9247	77.4695			8.55933	58.5572			8.00033	60.3016		20.077	79.3714		15.6849	79.9034		17.4362	92.4482		17.1364	93.9788		7.97911	97.5953		7.68989	92.4036
	7.42728	86.481			16.9339	77.4695			8.56513	58.502			8.00686	60.2809		20.094	79.3714		15.695	79.8758		17.4446	92.4137		17.1449	93.9444		7.98474	97.5678		7.6935	92.3898
	7.43138	86.4741			16.9468	77.4419			8.57187	58.4607			8.01094	60.274		20.095	79.2651		15.7045	79.8551		17.4531	92.3723		17.1521	93.9306		7.9881	97.5471		7.69832	92.3622
	7.43555	86.4741			16.9578	77.4282			8.57737	58.4055			8.01526	60.2602		20.13	79.2297		15.7142	79.8551		17.4603	92.3585		17.1606	93.903		7.99225	97.5402		7.70194	92.3622
	7.44083	86.4534			16.9697	77.4075			8.58384	58.3572			8.02281	60.2533		20.14	79.1942		15.7226	79.8482		17.4688	92.3585		17.169	93.8961		7.99777	97.5333		7.70555	92.3208
	7.44588	86.4603			16.9791	77.3937			8.59099	58.2883			8.02622	60.2395		20.153	79.1588		15.7337	79.8206		17.4773	92.3034		17.1763	93.8823		8.00137	97.554		7.71037	92.3346
	7.45059	86.4465			16.9907	77.3937			8.5966	58.2331			8.03173	60.2326		20.163	79.1234		15.7449	79.8206		17.4857	92.3034		17.1848	93.8754		8.00642	97.5057		7.71399	92.2795
	7.45579	86.4534			17.0014	77.3799			8.60248	58.1711			8.03829	60.2257		20.168	79.1234		15.7535	79.8275		17.4942	92.2827		17.192	93.8823		8.01202	97.4988		7.7176	92.2864
	7.46111	86.4534			17.0136	77.373			8.60935	58.1297			8.04251	60.2188		20.228	79.0525		15.762	79.8068		17.5026	92.262		17.2005	93.8547		8.01645	97.4988		7.72242	92.2657
	7.46523	86.4534			17.0232	77.3868			8.61693	58.0401			8.04894	60.1981		20.202	79.0525		15.7732	79.7931		17.5099	92.262		17.209	93.8823		8.02348	97.4919		7.72603	92.2381
	7.47201	86.4396			17.0348	77.3523			8.62337	57.978			8.05491	60.1844		20.207	79.0171		15.7835	79.7999		17.5184	92.2344		17.2162	93.8341		8.02879	97.4643		7.72965	92.1967
	7.47674	86.4327			17.0456	77.3109			8.62991	57.9022			8.05927	60.1706		20.237	79.0171		15.7923	79.7724		17.5268	92.1861		17.2247	93.8341		8.03437	97.4505		7.73447	92.1967
	7.48206	86.4327			17.0564	77.3178			8.63612	57.8539			8.06497	60.1568		20.241	78.9816		15.7997	79.7655		17.5353	92.193		17.2319	93.8203		8.0417	97.4436		7.73808	92.1692
	7.48692	86.412			17.0653	77.3247			8.64383	57.7712			8.06918	60.1499		20.242	78.9462		15.8107	79.731		17.5437	92.1861		17.2404	93.8272		8.04602	97.4368		7.7429	92.1623
	7.49242	86.4465			17.0766	77.2627			8.65059	57.6816			8.07471	60.1361		20.273	78.8753		15.8204	79.731		17.5522	92.1655		17.2477	93.8134		8.05055	97.4436		7.74652	92.1623
	7.49754	86.4258			17.0874	77.2834			8.65804	57.5919			8.07881	60.1292		20.285	78.8399		15.8305	79.7379		17.5607	92.193		17.2561	93.841		8.05578	97.423		7.75013	92.1416
	7.50196	86.4189			17.0968	77.2696			8.6658	57.5023			8.08326	60.1292		20.294	78.769		15.8403	79.6965		17.5679	92.1793		17.2646	93.8272		8.06156	97.4161		7.75495	92.1071
	7.5064	86.4189			17.1069	77.2627			8.67286	57.392			8.08976	60.1154		20.307	78.6982		15.85	79.6827		17.5764	92.1586		17.2731	93.7996		8.06723	97.4299		7.75857	92.0933
	7.51144	86.4189			17.1167	77.2213			8.68043	57.2748			8.09465	60.1016		20.344	78.6982		15.8589	79.6758		17.5848	92.1448		17.2803	93.8134		8.07161	97.3954		7.76338	92.0795
	7.51639	86.4327			17.1275	77.2213			8.68783	57.1713			8.10121	60.074		20.343	78.6627		15.8702	79.6689		17.5933	92.1379		17.2888	93.7582		8.07624	97.3747		7.767	92.0726
	7.52142	86.4258			17.1386	77.1868			8.6958	57.0472			8.10819	60.0465		20.341	78.6627		15.8783	79.6483		17.6018	92.0896		17.2961	93.7789		8.07968	97.3816		7.77061	92.0657
	7.52576	86.4258			17.1502	77.1868			8.70506	56.868			8.113	60.0327		20.37	78.5919		15.8894	79.6069		17.6102	92.1034		17.3045	93.7582		8.08515	97.3471		7.77543	92.0313
	7.53054	86.4189			17.1595	77.1662			8.71271	56.7094			8.11903	60.0396		20.41	78.5919		15.901	79.5862		17.6187	92.0896		17.313	93.772		8.08927	97.3471		7.77905	92.0313
	7.5355	86.4189			17.1717	77.1593			8.7214	56.5301			8.1268	60.0189		20.423	78.521		15.913	79.5793		17.6272	92.0345		17.3202	93.7375		8.09315	97.3402		7.78266	92.0106
	7.5391	86.4051			17.1815	77.1593			8.73084	56.3233			8.13299	59.9982		20.408	78.5564		15.9223	79.5793		17.6356	92.0276		17.3287	93.7444		8.09769	97.3264		7.78748	91.9899
	7.54324	86.3982			17.1905	77.1317			8.73902	56.0958			8.13906	59.9844		20.45	78.521		15.9322	79.5311		17.6441	92.0138		17.3372	93.7306		8.10334	97.3264		7.7911	91.9761
	7.5469	86.3913			17.2024	77.1179			8.74944	55.8131			8.14424	59.9775		20.435	78.4501		15.9414	79.5448		17.6526	92		17.3456	93.7237		8.10602	97.2989		7.79592	91.9416
	7.55198	86.4051			17.2147	77.111			8.7598	55.5235			8.14897	59.9637		20.46	78.4147		15.9509	79.5379		17.6598	91.9655		17.3541	93.7099		8.11172	97.292		7.79953	91.9416
	7.55712	86.4051			17.2249	77.0972			8.77066	55.1926			8.1545	59.9361		20.491	78.3793		15.9619	79.5586		17.6683	91.9586		17.3614	93.7237		8.11794	97.2644		7.80315	91.9485
	7.56105	86.3913			17.2343	77.0765			8.78288	54.7789			8.15778	59.9224		20.478	78.3438		15.9701	79.5173		17.6767	91.9448		17.3698	93.7031		8.121	97.2782		7.80796	91.9072
	7.56609	86.3982			17.2455	77.0696			8.79552	54.2893			8.1633	59.9086		20.529	78.2375		15.9793	79.5173		17.6852	91.9379		17.3783	93.6962		8.12606	97.2575		7.81158	91.8796
	7.57118	86.3913			17.2565	77.0627			8.8104	53.7515			8.16952	59.8879		20.525	78.2375		15.9904	79.5035		17.6925	91.9035		17.3868	93.6962		8.12894	97.2368		7.8164	91.9003
	7.57507	86.3776			17.2666	77.0352			8.82646	53.131			8.17418	59.8741		20.547	78.2021		16.0008	79.5035		17.7009	91.8552		17.394	93.6962		8.13493	97.2161		7.82001	91.8865
	7.57896	86.3776			17.278	77.0214			8.84343	52.3864			8.17953	59.8672		20.548	78.2021		16.0091	79.5035		17.7094	91.8621		17.4025	93.6824		8.1403	97.2161		7.82363	91.8451
	7.58302	86.3707			17.2905	77.0076			8.86291	51.4901			8.18578	59.8465		20.549	78.0958		16.0202	79.4828		17.7166	91.8552		17.411	93.6755		8.14507	97.1954		7.82845	91.8382
	7.58769	86.35			17.3025	76.9938			8.88483	50.4421			8.18973	59.8327		20.579	78.0958		16.0294	79.4759		17.7251	91.869		17.4182	93.6617		8.15298	97.1816		7.83206	91.8106
	7.59331	86.35			17.3125	76.9731			8.90953	49.2217			8.19695	59.8189		20.607	78.0958		16.0386	79.4621		17.7336	91.8414		17.4267	93.6617		8.15832	97.1679		7.83568	91.7968
	7.5972	86.3431			17.3229	76.9524			8.93913	47.7669			8.20216	59.812		20.603	78.0604		16.0475	79.4138		17.7408	91.8414		17.4352	93.6548		8.16253	97.161		7.8405	91.7899
	7.60209	86.3431			17.3333	76.9248			8.97007	46.0501			8.20748	59.7914		20.619	78.0249		16.0582	79.4276		17.7493	91.8		17.4436	93.6617		8.16675	97.1334		7.84411	91.7555
	7.6071	86.3431			17.344	76.9248			9.00549	44.1334			8.21317	59.7707		20.623	77.9541		16.0693	79.4138		17.7565	91.7793		17.4509	93.6479		8.17395	97.1541		7.84893	91.7486
	7.61175	86.3293			17.3541	76.8973			9.04473	41.9684			8.21548	59.7707		20.642	77.8832		16.0772	79.3794		17.765	91.7931		17.4593	93.6479		8.17927	97.1472		7.85254	91.7348
	7.61744	86.3086			17.3663	76.8835			9.08636	39.5414			8.22278	59.7431		20.656	77.8832		16.0856	79.3587		17.7735	91.8		17.4678	93.641		8.18311	97.1334		7.85616	91.7279
	7.62106	86.3086			17.3772	76.8628			9.13174	36.887			8.22706	59.7569		20.657	77.8478		16.0957	79.3518		17.7819	91.7587		17.4763	93.6272		8.18736	97.1265		7.86098	91.7141
	7.62561	86.3086			17.3882	76.849			9.17835	34.0532			8.23132	59.7224		20.688	77.7769		16.1069	79.3242		17.7892	91.7311		17.4847	93.6479		8.19315	97.092		7.86459	91.6934
	7.63064	86.3017			17.398	76.8421			9.22815	30.9092			8.23754	59.7017		20.717	77.7769		16.1168	79.3242		17.7976	91.738		17.4932	93.6134		8.19685	97.1127		7.86941	91.6865
	7.63536	86.2948			17.4073	76.8352			9.28564	27.1102			8.2428	59.6879		20.704	77.7769		16.1288	79.3035		17.8049	91.738		17.5005	93.6134		8.2024	97.0989		7.87303	91.6589
	7.64037	86.281			17.4193	76.8352			9.34858	22.6769			8.24733	59.681		20.725	77.7415		16.1404	79.2897		17.8134	91.7104		17.5089	93.5927		8.20776	97.0713		7.87664	91.652
	7.64496	86.2741			17.4309	76.8283			9.41283	18.3952			8.2535	59.6673		20.764	77.706		16.1525	79.2966		17.8206	91.6828		17.5174	93.5996		8.21075	97.0782		7.88146	91.6245
	7.64969	86.2672			17.4407	76.8076			9.46584	14.8375			8.25659	59.6466		20.767	77.6351		16.164	79.2759		17.8291	91.6897		17.5259	93.5927		8.2164	97.0644		7.88508	91.6245
	7.65405	86.2534			17.451	76.8145			9.51362	12.0658			8.26192	59.6259		20.744	77.6351		16.1724	79.2553		17.8375	91.6621		17.5343	93.572		8.22169	97.0644		7.88869	91.5831
	7.65863	86.2603			17.4624	76.7869			9.56304	9.93535			8.26736	59.6052		20.8	77.5643		16.1825	79.2553		17.8448	91.6346		17.5428	93.5514		8.22513	97.0575		7.89351	91.5762
	7.6638	86.2466			17.4718	76.7869			9.65942	6.55692			8.27137	59.6121		20.788	77.5289		16.1933	79.2208		17.8532	91.6415		17.5513	93.5376		8.23107	97.0644		7.89712	91.5555
	7.66849	86.2466			17.4808	76.7732							8.27762	59.5914		20.814	77.4934		16.2058	79.207		17.8605	91.5863		17.5597	93.5238		8.23572	97.0369		7.90194	91.5555
	7.67343	86.2534			17.4908	76.7525							8.28309	59.5638		20.812	77.458		16.2168	79.1932		17.869	91.607		17.5682	93.5238		8.24025	97.0506		7.90556	91.5486
	7.67809	86.2534			17.5018	76.7318							8.28727	59.5569		20.845	77.4226		16.2269	79.1863		17.8762	91.5863		17.5767	93.4755		8.2449	97.0369		7.90917	91.5142
	7.68275	86.2397			17.5136	76.7318							8.29388	59.5363		20.859	77.3517		16.2369	79.1656		17.8847	91.5449		17.5851	93.4755		8.2478	97.03		7.91399	91.4866
	7.68791	86.2328			17.5232	76.7318							8.29733	59.5294		20.854	77.3162		16.2477	79.1587		17.8931	91.5518		17.5936	93.4893		8.25202	97.0024		7.91761	91.4935
	7.692	86.2259			17.5347	76.7042							8.30267	59.5018		20.869	77.2808		16.2585	79.1449		17.9004	91.5449		17.6021	93.4686		8.25756	97.03		7.92122	91.5004
	7.69688	86.2121			17.5453	76.6973							8.30883	59.5018		20.905	77.2454		16.2686	79.1449		17.9089	91.5104		17.6105	93.4548		8.2614	97.0093		7.92604	91.4797
	7.70152	86.2259			17.5558	76.6766							8.31308	59.4673		20.905	77.21		16.2758	79.1243		17.9161	91.4967		17.619	93.4548		8.26755	97.0162		7.92966	91.4452
	7.70672	86.2052			17.5654	76.6697							8.32018	59.4673		20.929	77.1745		16.2832	79.1381		17.9246	91.476		17.6275	93.4273		8.27003	96.9955		7.93327	91.4314
	7.71083	86.1983			17.5773	76.6697							8.32478	59.4466		20.923	77.1037		16.2929	79.1036		17.9331	91.4553		17.636	93.4341		8.27466	96.9886		7.93809	91.4107
	7.71552	86.1914			17.5882	76.6559							8.32809	59.4328		20.937	77.0328		16.3055	79.0829		17.9403	91.407		17.6444	93.4135		8.28059	96.9748		7.9417	91.4107
	7.72092	86.1983			17.5972	76.6353							8.33422	59.419		20.96	76.9973		16.3166	79.0691		17.9488	91.4001		17.6529	93.4066		8.2868	96.961		7.94532	91.3832
	7.72549	86.1776			17.608	76.6284							8.33813	59.3915		20.964	76.9265		16.326	79.0484		17.9572	91.3863		17.6613	93.3997		8.29026	96.9541		7.95014	91.3625
	7.7305	86.1776			17.6182	76.6284							8.34428	59.3777		20.986	76.8556		16.3365	79.0277		17.9645	91.3725		17.6686	93.3997		8.29541	96.961		7.95375	91.3625
	7.73423	86.1776			17.6284	76.6008							8.34996	59.3777		21.005	76.8556		16.3473	79.0208		17.973	91.3657		17.6771	93.3928		8.30065	96.9196		7.95737	91.3694
	7.73911	86.1845			17.6384	76.5801							8.35408	59.3708		21.018	76.8202		16.3564	79.0208		17.9814	91.3588		17.6867	93.3997		8.30793	96.9265		7.96219	91.328
	7.74414	86.1914			17.6479	76.5594							8.36081	59.3363		21.042	76.7493		16.3655	79.0139		17.9887	91.3312		17.694	93.3928		8.31308	96.9128		7.9658	91.3004
	7.74763	86.1707			17.6586	76.5732							8.36682	59.3363		21.045	76.7139		16.3755	78.9864		17.9971	91.3312		17.7025	93.379		8.31835	96.9403		7.97062	91.2935
	7.75198	86.1638			17.6692	76.5525							8.3711	59.3156		21.034	76.643		16.3869	78.9726		18.0056	91.3243		17.7109	93.3721		8.32361	96.9128		7.97424	91.2728
	7.75792	86.1638			17.6821	76.5456							8.37798	59.3018		21.07	76.5721		16.3971	78.945		18.0141	91.3036		17.7194	93.3721		8.32858	96.899		7.97785	91.259
	7.76302	86.15			17.6941	76.5249							8.38167	59.288		21.056	76.5367		16.4074	78.9312		18.0213	91.276		17.7279	93.3445		8.33383	96.8576		7.98267	91.2522
	7.76746	86.1431			17.7061	76.518							8.38695	59.2811		21.098	76.4658		16.4174	78.9381		18.0298	91.2484		17.7363	93.3169		8.33923	96.8852		7.98628	91.2452
	7.77226	86.1431			17.7176	76.5043							8.39228	59.2605		21.097	76.4304		16.429	78.9174		18.0382	91.2208		17.7448	93.3307		8.34211	96.8507		7.9911	91.197
	7.77593	86.1431			17.7285	76.4905							8.39713	59.2398		21.13	76.3595		16.4378	78.8898		18.0455	91.2415		17.7521	93.2756		8.3471	96.8507		7.99472	91.2315
	7.78083	86.1362			17.7394	76.4767							8.40237	59.2398		21.122	76.3241		16.4482	78.8623		18.054	91.2346		17.7605	93.2825		8.35199	96.8093		7.99833	91.1901
	7.78548	86.1293			17.7503	76.4629							8.40783	59.2053		21.171	76.2178		16.4585	78.8554		18.0624	91.2071		17.769	93.2756		8.35683	96.83		8.00315	91.1625
	7.79012	86.1362			17.7602	76.456							8.41296	59.2122		21.183	76.1824		16.4706	78.8347		18.0697	91.1864		17.7763	93.2618		8.35997	96.8162		8.00677	91.1487
	7.79557	86.1224			17.7693	76.4353							8.41912	59.1777		21.191	76.1115		16.4798	78.8071		18.0793	91.1519		17.7847	93.2411		8.3635	96.7955		8.01159	91.1349
	7.79979	86.1156			17.7801	76.4146							8.42401	59.1639		21.202	76.0761		16.4889	78.8071		18.0866	91.1381		17.7932	93.2342		8.36899	96.7749		8.0152	91.1418
	7.80403	86.1156			17.793	76.4008							8.42852	59.1501		21.209	75.9698		16.4981	78.8002		18.0951	91.1312		17.8017	93.2204		8.37235	96.7886		8.01882	91.1005
	7.80869	86.1293			17.8041	76.3802							8.43514	59.1433		21.241	75.8989		16.5066	78.7864		18.1035	91.0898		17.8089	93.2204		8.37716	96.7542		8.02364	91.1005
	7.8132	86.1018			17.8145	76.3664							8.43916	59.1226		21.256	75.8989		16.5154	78.7726		18.112	91.0692		17.8174	93.1859		8.38271	96.768		8.02725	91.066
	7.81923	86.0949			17.8258	76.3595							8.44507	59.1226		21.266	75.828		16.5265	78.7588		18.1192	91.0554		17.8246	93.1859		8.38632	96.7197		8.03086	91.066
	7.82314	86.1018			17.8383	76.3388							8.4499	59.1088		21.282	75.7572		16.537	78.7588		18.1277	91.0416		17.8331	93.1997		8.39278	96.7197		8.03568	91.0315
	7.82826	86.088			17.8497	76.3388							8.4539	59.095		21.286	75.6863		16.547	78.7451		18.1362	91.0347		17.8416	93.1997		8.39887	96.699		8.0393	91.0315
	7.83336	86.0811			17.8595	76.3388							8.46064	59.0743		21.314	75.58		16.5555	78.7313		18.1434	90.9933		17.8488	93.1446		8.40292	96.6852		8.04412	91.0177
	7.83781	86.0811			17.8689	76.325							8.46527	59.0536		21.316	75.5446		16.5653	78.7175		18.1519	90.9519		17.8573	93.1446		8.41021	96.6714		8.04773	90.9901
	7.84189	86.0811			17.8801	76.325							8.47065	59.0398		21.356	75.4737		16.5746	78.7175		18.1603	90.945		17.8658	93.1514		8.41482	96.6852		8.05135	90.9695
	7.8472	86.0604			17.8912	76.2905							8.47667	59.026		21.356	75.4028		16.5859	78.6899		18.1688	90.9519		17.873	93.1377		8.42021	96.6576		8.05617	90.9626
	7.85178	86.0604			17.9004	76.2905							8.48155	59.026		21.383	75.332		16.5953	78.6899		18.1773	90.9244		17.8815	93.1446		8.42467	96.6576		8.05978	90.9419
	7.8576	86.0742			17.9116	76.2629							8.48755	58.9985		21.383	75.2965		16.6052	78.6554		18.1857	90.9175		17.89	93.1446		8.42884	96.6232		8.0634	90.9074
	7.86106	86.0673			17.9235	76.2767							8.493	58.9709		21.393	75.2257		16.6175	78.6554		18.193	90.8968		17.8972	93.1308		8.43446	96.5956		8.06821	90.8867
	7.86525	86.0466			17.9354	76.2354							8.49704	58.9571		21.408	75.1548		16.6291	78.6485		18.2015	90.8761		17.9057	93.1101		8.43941	96.5818		8.07183	90.866
[truncated: 2,945 more rows]
